# Supplementary material for: Classification of SINE Tails in the Porcine Genome and Its Potential Impact on VWA8 Gene
Source: Genes (Basel). 2026 Feb 7;17(2):200. doi: 10.3390/genes17020200 (PMC12941198; doi:10.3390/genes17020200)
Supplement: Supplementary file 1 [file genes-17-00200-s001.zip › TableS1.xlsx]

## Sheet: SINE_cons
## Pig SINE subfamily consensus sequences
>SscSINEA1/SINEA
GGAGTTCCCGTCGTGGCGCAGTGGTTAACGAATCCGACTAGGAACCATGAGGTTGCGGGT
TCGGTCCCTGCCCTTGCTCAGTGGGTTAACGATCCGGCGTTGCCGTGAGCTGTGGTGTAG
GTTGCAGACGCGGCTCGGATCCCGCGTTGCTGTGGCTCTGGCGTAGGCCGGTGGCTACAG
CTCCGATTCGACCCCTAGCCTGGGAACCTCCATATGCCGCGGGAGCGGCCCAAGAAATAG
CAACAACAACAACAACAAAAAAGACAAAAAGACCAAAAAAAAAAAAAAAAAAAA
>SscSINEA2/SINEA
GGAGTTCCCGTCGTGGCGCAGTGGTTAACGAATCCGACTAGGAACCATGAGGTTGCGGGT
TCGGTCCCTGCCCTTGCTCAGTGGGTTAACGATCCGGCGTTGCCGTGAGCTGTGGTGTAG
GTTGCAGACGCGGCTCGGATCCCGCGTTGCTGTGGCTCTGGCGTAGGCCGGCGGCTACAG
CTCCGATTCGACCCCTAGCCTGGGAACCTCCATATGCCGCGGGAGCGGCCCAAGAAATAG
CAAAAAGACAAAAAAAAAAAAAA
>SscSINEA3/SINEA
GGAGTTCCCGTCGTGGCGCAGTGGTTAACGAATCCGACTAGGAACCATGAGGTTGCGGGT
TCGGTCCCTGCCCTTGCTCAGTGGGTTAACGATCCGGCGTTGCCGTGAGCTGTGGTGTAG
GTTGCAGACGCGGCTCGGATCCCGCGTTGCTGTGGCTCTGGCGTAGGCCGGTGGCTACAG
CTCCGATTCGACCCCTAGCCTGGGAACCTCCATATGCCGCGGGAGCGGCCCAAGAAATAG
CAAAAAGACAAAAAAAAAAA
>SscSINEA4/SINEA
GGAGTTCCCGTCGTGGCNCAGTGGTTAACGAATCCGACTAGGAACCATGAGGTTGCGGGT
TCGATCCCTGGCCTTGCTCAGTGGGTTAAGGATCCGGCGTTGCCGTGAGCTGTGGTGTAG
GTCGCAGACGCGGCTCGGATCCCGCGTTGCTGTGGCTCTGGCGTAGGCCGGCGGCTACAG
CTCCGATTAGACCCCTAGCCTGGGAACCTCCATATGCCGCGGGAGCGGCCCTAGAAAAGG
CAAAAAGACAAAAAAAAAAAAAA
>SscSINEA5/SINEA
GGAGTTCCCGTCGTGGCTCAGTGGTTAACGAATCCGACTAGGAACCATGAGGTTGCGGGT
TCGATCCCTGGCCTCGCTCAGTGGGTTAAGGATCCGGCGTTGCCGTGAGCTGTGGTGTAG
GTCGCAGACGCGGCTCGGATCCCGCGTTGCTGTGGCTGTGGCGTAGGCCGGCGGCTACAG
CTCCGATTNGACCCCTAGCCTGGGAACCTCCATATGCCGCGGGTGCGGCCCTAGAAAAGA
CAAAAAGACAAAAAAAAAAAAAA
>SscSINEA6/SINEA
GGAGTTCCCGTCGTGGCGCAGCGGAAACGAATCCGACTAGGAACCATGAGGTTGCGGGTT
CGATCCCTGGCCTCGCTCAGTGGGTTAAGGATCCGGCGTTGCCGTGAGCTGTGGTGTAGG
TCGCAGACGCGGCTCGGATCCSGCGTTGCTGTGGCTGTGGCGTAGGCCGGCAGCTGCAGC
TCCGATTMGACCCCTAGCCTGGGAACCTCCATATGCCGCGGGTGCGGCCCTAAAAAGACA
AAAAACAAAAAAAAAAAAA
>SscSINEA7/SINEA
GGAGTTCCCGTCGTGGCTCAGCGGAAACGAATCCGACTAGTATCCATGAGGACGCGGGTT
CGATCCCTGGCCTCGCTCAGTGGGTTAAGGATCCGGCGTTGCCGTGAGCTGTGGTGTAGG
TCGCAGACGCGGCTCGGATCCGGCGTTGCTGTGGCTGTGGTGTAGGCCGGCAGCTGCAGC
TCCGATTCGACCCCTAGCCTGGGAACCTCCATATGCCGCGGGTGCGGCCCTAAAAAGACA
AAAAAAAAAAAAA
>SscSINEA8/SINEA
GGAGTTCCCGTCGTGGCTCAGCGGTAACGAACCCGACTAGTATCCATGAGGACGCGGGTT
CGATCCCTGGCCTCGCTCAGTGGGTTAAGGATCCGGCGTTGCCGTGAGCTGTGGTGTAGG
TCGCAGACGCGGCTCGGATCCCGCGTTGCTGTGGCTGTGGCGTAGGCCGGCAGCTGCAGC
TCCGATTCGACCCCTAGCCTGGGAACCTCCATATGCCGCGGGTGCGGCCCTAAAAAGACA
AAAAAAAAAAAAA
>SscSINEA9/SINEA
GGAGTTCCCGTTGTGGCTCAGCGGGTTAAGAACCCGACTAGTATCCATGAGGATGCGGGT
TCGATCCCTGGCCTCGCTCAGTGGGTTAAGGATCCGGCGTTGCCGCGAGCTGCGGTGTAG
GTCGCAGATGCGGCTCGGATCCGGCGTTGCTGTGGCTGTGGCGTAGGCCGGCAGCTGCAG
CTCCGATTCGACCCCTAGCCTGGGAACTTCCATATGCCGCAGGTGCGGCCCTAAAAAGAA
AAAAAAAAAAAAAA
>SscSINEA10/SINEA
GGAGTTCCCGCTGTGGCTCAGCGGGTTAAGRACCCGACGTWGTSTCCGTGAGGATGCGGG
TTCGATCCCTGGCCTCGCTCAGTGGGTTAAGGATCCGGCGTTGCCGCAAGCTGCGGCGTA
GGTCGCAGATGCGGCTCGGATCCGGCGTTGCCGTGGCTGTGGCGTAGGCCGGCAGCTGCA
GCTCCGATTCGACCCCTAGCCCGGGAACTTCCATATGCCGCAGGTGCGGCCNTAAAAAGA
AAAAAAAAAAAAAAA
>SscSINEA11/SINEA
GGAGTTCCCGTCGTGGCGCAGTGGTTAACGAATCCGACTAGGAACCACGAGGTTGCGGGT
TCGATCCCTGGCCTCGCTCAGTGGGTTAAGGATCCGGCGTTGCCGTGAGCTGTGGTGTAG
GTCGCAGACGCGGCTCGGATCCCGCGTTGCTGTGGCTCTGGCGTAGGCCGGCGGCTACAG
CTCCGATTNGACCCCTAGCCTGGGAACCTCCNTATGCCNCAGGNGCGGCCCTAGAAAAGG
CAAAAAAAAAAAAA
>SscSINEB1/SINEB
GGAGTTCCCGTCGTGGCGCAGCGGAAACGAATCCGACTAGGAACCATGAGGTTGCGGGTT
CGATCCCTGGCCTCGCTCAGTGGGTTAAGGATCCGGCGTTGCCGTGAGCTGTGGTGTAGG
CCGGCGGCTGCAGCTCCGATTNGACCCCTAGCCTGGGAACCTCCATATGCCGCGGGTGCG
GCCCTAAAAAAGGCAAAAAAAAAAAAAAAAAAAAAA
>SscSINEB2/SINEB
GGAGTTCCCGTCGTGGCTCAGCGGTTAACGAACCCGACTAGTATCCATGAGGACGCGGGT
TCGATCCCTGGCCTCGCTCAGTGGGTTAAGGATCCGGCGTTGCTGTGGCTGTGGCGTAGG
CCGGCAGCTGCAGCTCCGATTCGACCCCTAGCCTGGGAACTTCCATATGCCGCGGGTGCG
GCCCTAAAAAAGGCAAAAAAANAAAAAAAAAAAAAA
>SscSINEB3/SINEB
GGAGTTCCCGCTGTGGCGCAACGGGATCGGCGGCGTCTCGGGAGCGCCGGGACGCAGGTT
CGATCCCCGGCCCGGCACAGTGGGTTAAGGATCCGGCGTTGCCGCAGCTGCGGCKTAGGT
CGCAACTGCGGCTCGGATCTGATCCCTGGCCCGGGAACTCCATATGCCGCGGGGCGGCCA
AAAAAGAAAAAAAAAAAAAAAA
>SscSINEB4/SINEB
GGAGTTCCCGCTGTGGCGCAGTGGGTTAAGGATCCGACTGCAGCGGCTCGGGTCGCTGCG
GAGGCGCGGGTTCGATCCCCGGCCCGGCGCAGTGGGTTAAAGGATCCGGCGTTGCCGCAG
CTGTGGCGTAGGTCGCAGCTGCGGCTCGGATTCAATCCCTGGCCCGGGAACTTCCATATG
CCGCGGGTGCGGCCAAAAAAAGAAAAAAAANAAAAAAAAAAAAAA
>SscSINEB5/SINEB
GGAGTTCCCGCTGTGGCGCAGTGGGTTAAGGATCCGGCGTTGTCTCTGTGGCGGCGCGGG
TTCGATCCCCGGCCTGGCGCAGTGGGTTAAGGATCCGGCGTTGCCGCAGCTGTGGCGTAG
GTCGCAGCTGCGGCTCGGATTCGATCCCTGGCCCGGGAACTTCCATATGCCGCGGGTGCG
GCCAAAAAAAGAAAAAAAANAAAAAAAAAAAAAA
>SscSINEB6/SINEB
GGGAGTTCCCGCCGTGGCGCAGTGGGTTAAGAATCCGACTGCAGCGGCTCGGGTCGCTGC
GGAGGCGCGGGTTCGATCCCCGGCCCGGCGCAGTGGGTTAAAGGATCCGGCGTTGCTGCA
GCTGCGGCGTAGGTCGCAGCTGCGGCTCGGATTCGATCCCTGGCCCGGGAACTTCCATAT
GCCGCGGGTGCGGCCGTAAAAAGAAAAAAAAAAAAAATCGT
>SscSINEC1/SINEC
GGAGTTCCCTGGTGGCTCAGYGGGTTAAGGATCTAGTGTTGTCACTGCTGTGGCTCRGGT
CACTGCTGTGGTGCAGGTTTGATCCCTGGCCTGGGAACTTCCACATGCYGYRGGCATGGC
CAAAAAAAAAA
>SscSINEC2/SINEC
GGGAGTTCTCTTGTGGCACAGCAGGTTAAGGATCCAGCGTTGTCACTGCAGTGGCTTGGG
TCGCTGCTGTGGCACGGGTTCAATCCCTGGCCCAGGAACTTCCACATGCCACGGGCATGG
CCAAAAAAAAA
>SscSINEC3/SINEC
GGAGTTCCCTGGTGGCTCAGTGGGTTAAGGATCCGGCATTGTCACTGCTGTGGCTCGGGT
TCGATCCCTGGCCCAGGAACTTCTGCATGCCGTGGGCGCGGCCAAAAAAAAAAAAAAAA
>SscSINEC4/SINEC
GGAGTTCCCTGGTGGCTCAGCGGGTTAAGGATCCGGCGTTGTCACTGCTGTGGCTCTGGT
TACNGCTGTGGCACGGGTTCAATCCCTGGCCCGGGAACTTCCGCATGCCACGGGCGCGGC
CAAAAAAAAAAAAA
>SscSINEC5/SINEC
GGAGTTCCCTTGTGGCGCAGCGGGTTAAGGATCCGGCGTTGTCACTGCAGCGGCTCGGGT
CGCTGCTGTGGCGCGGGTTTGATCCCTGGCCCGGGAACTTCCACATGCTGTGGGCGCGGC
CAAAAAA
>SscSINEC6/SINEC
GGACTTCCCGTGTGGCTCACAGCATAACTACTCGGCGTTGCTTCTGCAGTGGCTGTGGCT
CGACCCCTGGCCCGGGAACTTCCACATGCCGCGGGCGTGGCCAAAAAAAAAAAAAAAAAA
AAA
>SscSINEC7/SINEC
GGAGTTCCCTGGTGGTCTAGTGGTTAGGATCCGGCGCTTTCACTGCTGCGGCCCGGGTTC
AATCCCCTGGTCTGGGAACTGGGATCCCACATCAAGCCACTGCANGCGTGGCCAAAAACA
AACAAACAAACAAAAAA
>SscSINEC8/SINEC
GGGAGTTCTCTGATGGCCTAGCGGGTTGAGGCTCCTGCGTTCTCACCGCTGTGGCTCTGG
TTGCTGCTGTGCGGCGTAGGTTCAATCCCTGGCCCAGGAATTCCCACATACTGCCTGTGT
GGCAAAAAAGAAAAAAAAAAAAAATACAAAAAAAA
>ERE1#SINE/tRNA RepbaseID: ERE1XX
ggggctggccccgtggccgagtggttaagttcgcgcgctccgctgcaggcggcccagtgt
ttcgttggttcgaatcctgggcgcggacatggcactgctcatcagaccacgctgaggcag
cgtcccacatgccacaactagaagaacccacaacgaagaatacacaactatgtaccgggg
ggctttggggagaaaaaggaaaaaataaaatctttaaaaaaaaaa
>ERE2#SINE/tRNA RepbaseID: ERE2XX
gggggccggcccggtggcanagcggttaagttcgcgcgttccgcttcggcggcccggggg
ttcaccggttcggatcccgggtgcggacatggcaccgcttggcaaaagccatgctgtggt
aggcgtcccacatataaagtagaggaagatgggcacggatgttagctcagggccagtctt
cctcagcaaaaagaggaggattggcagcagttagctcagggctaatcttcctcaaaaaaa
aaaaaaaaa
>ERE3#SINE/tRNA RepbaseID: ERE3XX
ggggccagcccagtggcatagtggttaagttcatgcgctccacttcagcggcctggggtt
cgccggtttggatcccgggcacagacctacgcaccgcttatcaagccatgctgtggcagg
cgtcccacatataaaatagaggaagatgggcacagatgttagctcagggccaatcttcct
cagcaaaaagaggaggattggcagcagatgttagctcagggctaatcttcctcaaaaaaa
aaaaaaaaa
>ERE3D#SINE/tRNA RepbaseID: ERE3DXX
ggggctggcctggtggtatagtggttaagttcgtgcactctgctttggcggcccagggtt
tgcgggtttggatcctgggcgtggacctacacactgctcatcaagccatgctgtggtggc
atcccacatacaaaatagaggaagattggcacagatgttagctcagggccaatcttcctc
accaaaaaaaaaaa
>ERE3C#SINE/tRNA RepbaseID: ERE3CXX
gggggccagccccgtggccgagtggttaaagttctgcacgctctgcttcagcggcccagg
gttcgcaggttcagatcctgggtgcggacctactccactcatcagccatgctgtggaggc
atcccacatacaaagtagaggaagaytggcacagatgttagctcagggctaatcttcctc
aagaaaaaaaaaagaggaggattggcaacagatgttagctcagggcaaatcttcctcacc
aaaaaaaaaaaaaa
>SINE2-1_EC#SINE/tRNA-RTE RepbaseID: SINE2-1_ECXX
agccagccctggtggtctagtggttaagattcggcgctctcactgccgcggcctgggttt
gtttcccggtcagggaaccacaccacccgtctgtcggttgtcatactgtggcagctgcgt
gttgctgtgatgctgaaagctatgccaccagtatttcaaataccagcagggtcacccatg
gtggacaggtttcagcggagcttccagactaagacagactaggaagaaggacctggccac
ccacttccaaaaaaattggccatgaaaaccctatgaatagcagtggagcattgtctgata
cagcgccagaaggtgagaggatggcgcaaaaagaccgggcagggttccgctctgctgtac
acagggtcgctaggagtcagaatcgactcgatggcactaacaacaaa
>ERE1B#SINE/tRNA RepbaseID: ERE1BXX
ggggccggccccgtggccgagtggttaagttcgcgtgctccgcttcggcggcccagggtt
tcgctggttcggatcctgggcgcggacatggcaccgctcatcaggccatgctgaggcggc
gtcccacatgccacaactagaaggacccacaactaaaatatacaactatgtactgggggg
atttggggagaaaaagcaggaaaaaaaaaaaaagaagattggcaacagttgttagctcag
gtgccaatctttaaaaaaaaaaaaaa
>ERE3B#SINE/tRNA RepbaseID: ERE3BXX
ggggccagccccgtggcgtagtggttaagtttggtgcactctgctttggtggcccgggtt
cgcaggttcagatcccaggcgtggacctagcaccactcatcaggccatgctgtggcagca
acccacatacaaaatagaggaagattggcacagatgttagctcagggctaatcttcctca
agcaaaaaaagaggaagattggcaacagatgttagctcagggccaatcttcctcagcaaa
aaaaaa
>ERE4#SINE/tRNA RepbaseID: ERE4XX
gagccagccctgatggcctagtggttaaagttcggcgcgctccgcttcggcggcccgggt
tcggttcccgggcgcggaaccacaccactcgtctgtcagtagccatgctgtggcggcggc
tcacatagaagaactagaaggacttacaactagaatatacaactatgtactggggctttg
gggaggaaaaaaaaaagagagagagaggaagattggcaacagatgttagctcagggcgaa
tctttcccagcaaaaaaaaaaaaaa
>ERE1C#SINE/tRNA RepbaseID: ERE1CXX
ggggccggccccgtggccgagtggttaagttcgcgcgctccgcttcggtggcccggggtt
tcgccggttcggatcctgggcgcggacctagcaccgctcatcaagccatgctgaggcggc
gtcccacatagcagaaccagaaggacctacaactagaatatacaactatgtactgggggg
ctttggggagaagaagaagaagaagaaggagaagaaaaagaaagattggcaacagatgtt
agctcaggtgccaatcttaaaaaaaaaaaaa
>ERE4B#SINE/tRNA RepbaseID: ERE4BXX
gagccagccctggtggtctagtggttaagattcggcgctctcaccgccacggcccgggtt
cgtttcccggtcgtggaaccacaccacccgtctgtcagttgtcatactgtggcggcggct
cacatagagaactaaactaacaactaggatacacaaccatgcactgaagctttaaaaaaa
aaaaa
>ERE3C2#SINE/tRNA RepbaseID: ERE3C2XX
gggggccggccccgtggcctagtggttaagttcggcgcgctccgcttcggcggcccgggt
tcggttcccgggcgcggacctacaccactcgtcggcggccatgctgtggcggcgacccac
atacaaaatagaggaagattggcacagatgttagctcagggcgaatcttcctcaagcaaa
aaaaa
>ERE3B2#SINE/tRNA RepbaseID: ERE3B2XX
ggggccggccccgtggcctagtggttaagttcggcgcgctccgcttcggcggcccgggtt
cggttcccgggcgcggacctacaccactcgtcggcggccatgctgtggcggcgacccaca
tacaaaatagaggaagattggcacagatgttagctcagggcgaatcttcctcaagcaaaa
agaggaagattggcaacagatgttagctcagggcgaatcttcctcagcaaaaaaaaaa
>ERE3C4#SINE/tRNA RepbaseID: ERE3C4XX
gggccagccccagtggcctagtggttaagttcggcgcgctccgcttcggcggcctgggtt
cggttcccgggcgcggacctacaccactcgtctgtcagtggccatgctgtggcggcagct
cacatacaaaaagaggaagattggcaacggatgttagctcagggcgaatcttcctcagca
aaaaaaaaaaaa
>ERE3C3#SINE/tRNA RepbaseID: ERE3C3XX
gggccagccctggtggcctagtggttaagttcagcgcactccgcttcggcggcctgggtt
cagttcctgggcgtggacctacaccactctgttagtggccatgctgtgctggcggcccac
atactaaaaaatagaggaagattggcacggatgttagctcagggcgaatcttcctcagca
aaaaaaaaa

## Sheet: last20&30&40
## The last 20/30/40 bp of sequence were tested to detect the presence of an recognizable SINE tails
last20			last30			last40
Type	Quantity	Percentage	Type	Quantity	Percentage	Type	Quantity	Percentage
A-rich	747007	0.5018	A-rich	675149	0.4535	A-rich	634568	0.4263
Other	417656	0.2806	Other	470361	0.316	Other	498661	0.335
(AAAT)n	71140	0.0478	(AAAT)n	73391	0.0493	(AAAT)n	74744	0.0502
(AAAC)n	48412	0.0325	(AAAC)n	50056	0.0336	(AAAC)n	50661	0.034
(AAAG)n	36889	0.0248	(AAAG)n	37681	0.0253	(AAAG)n	37612	0.0253
(AAG)n	27427	0.0184	(AAG)n	28740	0.0193	(AAC)n	30268	0.0203
(AAC)n	24663	0.0166	(AAC)n	26064	0.0175	(AAG)n	28741	0.0193
(AAAAC)n	22286	0.015	(AAAAC)n	23498	0.0158	(AAAAC)n	23854	0.016
(AAT)n	20349	0.0137	(AAT)n	21192	0.0142	(AAT)n	21485	0.0144
(AAAAT)n	18974	0.0127	(AAAAT)n	19555	0.0131	(AAAAT)n	19693	0.0132
(AAAAG)n	16318	0.011	(AAAAG)n	17011	0.0114	(AAAAG)n	17113	0.0115
(AG)n	12541	0.0084	(AG)n	12792	0.0086	(AG)n	12749	0.0086
(AC)n	8255	0.0055	AG-composite	9167	0.0062	AG-composite	10553	0.0071
AG-composite	5994	0.004	(AC)n	8998	0.006	(AC)n	9416	0.0063
AT-composite	4935	0.0033	AT-composite	7029	0.0047	AT-composite	8622	0.0058
AC-composite	4599	0.0031	AC-composite	6402	0.0043	AC-composite	7967	0.0054
(AT)n	1248	0.0008	(AT)n	1607	0.0011	(AT)n	1986	0.0013

## Sheet: 50-100% threshold
Test of 50-100% adenine threshold
0.5			0.6			0.7			0.8			0.9			1
Type	Quantity	Percentage	Type	Quantity	Percentage	Type	Quantity	Percentage	Type	Quantity	Percentage	Type	Quantity	Percentage	Type	Quantity	Percentage
A-rich	839366	0.5638	A-rich	766983	0.5152	A-rich	675149	0.4535	A-rich	576916	0.3875	A-rich	451850	0.3035	A-rich	187724	0.1261
Other	306144	0.2056	Other	378527	0.2543	Other	470361	0.316	Other	568594	0.3819	Other	693660	0.466	Other	957786	0.6434
(AAAT)n	73391	0.0493	(AAAT)n	73391	0.0493	(AAAT)n	73391	0.0493	(AAAT)n	73391	0.0493	(AAAT)n	73391	0.0493	(AAAT)n	73391	0.0493
(AAAC)n	50056	0.0336	(AAAC)n	50056	0.0336	(AAAC)n	50056	0.0336	(AAAC)n	50056	0.0336	(AAAC)n	50056	0.0336	(AAAC)n	50056	0.0336
(AAAG)n	37681	0.0253	(AAAG)n	37681	0.0253	(AAAG)n	37681	0.0253	(AAAG)n	37681	0.0253	(AAAG)n	37681	0.0253	(AAAG)n	37681	0.0253
(AAG)n	28740	0.0193	(AAG)n	28740	0.0193	(AAG)n	28740	0.0193	(AAG)n	28740	0.0193	(AAG)n	28740	0.0193	(AAG)n	28740	0.0193
(AAC)n	26064	0.0175	(AAC)n	26064	0.0175	(AAC)n	26064	0.0175	(AAC)n	26064	0.0175	(AAC)n	26064	0.0175	(AAC)n	26064	0.0175
(AAAAC)n	23498	0.0158	(AAAAC)n	23498	0.0158	(AAAAC)n	23498	0.0158	(AAAAC)n	23498	0.0158	(AAAAC)n	23498	0.0158	(AAAAC)n	23498	0.0158
(AAT)n	21192	0.0142	(AAT)n	21192	0.0142	(AAT)n	21192	0.0142	(AAT)n	21192	0.0142	(AAT)n	21192	0.0142	(AAT)n	21192	0.0142
(AAAAT)n	19555	0.0131	(AAAAT)n	19555	0.0131	(AAAAT)n	19555	0.0131	(AAAAT)n	19555	0.0131	(AAAAT)n	19555	0.0131	(AAAAT)n	19555	0.0131
(AAAAG)n	17011	0.0114	(AAAAG)n	17011	0.0114	(AAAAG)n	17011	0.0114	(AAAAG)n	17011	0.0114	(AAAAG)n	17011	0.0114	(AAAAG)n	17011	0.0114
(AG)n	12792	0.0086	(AG)n	12792	0.0086	(AG)n	12792	0.0086	(AG)n	12792	0.0086	(AG)n	12792	0.0086	(AG)n	12792	0.0086
AG-composite	9167	0.0062	AG-composite	9167	0.0062	AG-composite	9167	0.0062	AG-composite	9167	0.0062	AG-composite	9167	0.0062	AG-composite	9167	0.0062
(AC)n	8998	0.006	(AC)n	8998	0.006	(AC)n	8998	0.006	(AC)n	8998	0.006	(AC)n	8998	0.006	(AC)n	8998	0.006
AT-composite	7029	0.0047	AT-composite	7029	0.0047	AT-composite	7029	0.0047	AT-composite	7029	0.0047	AT-composite	7029	0.0047	AT-composite	7029	0.0047
AC-composite	6402	0.0043	AC-composite	6402	0.0043	AC-composite	6402	0.0043	AC-composite	6402	0.0043	AC-composite	6402	0.0043	AC-composite	6402	0.0043
(AT)n	1607	0.0011	(AT)n	1607	0.0011	(AT)n	1607	0.0011	(AT)n	1607	0.0011	(AT)n	1607	0.0011	(AT)n	1607	0.0011
