# Supplementary material for: Classification of SINE Tails in the Porcine Genome and Its Potential Impact on VWA8 Gene
Source: Genes (Basel). 2026 Feb 7;17(2):200. doi: 10.3390/genes17020200 (PMC12941198; doi:10.3390/genes17020200)
Supplement: Supplementary file 1 [file genes-17-00200-s001.zip › TableS2.xlsx]

## Sheet: distr_SINE
##Distribution of SINE tail type
Classification	Other	A-rich	AT-format					AC-format					AG-format
			(AAAAT)n	(AAAT)n	(AAT)n	(AT)n	AT-composite	(AAAAC)n	(AAAC)n	(AAC)n	(AC)n	AC-composite	(AAAAG)n	(AAAG)n	(AAG)n	(AG)n	AG-composite
Quantity	470361	675149	19555	73391	21192	1607	7029	23498	50056	26064	8998	6402	17011	37681	28740	12792	9167

## Sheet: distr_AX
##Distribution of AT-format tail type				##Distribution of AC-format tail type				##Distribution of AG-format tail type
AC-format	Quantity	Percentage		AT-format	Quantity	Percentage		AG-format	Quantity	Percentage
(AAAT)n	73391	0.597773		(AAAC)n	50056	0.411723		(AAAG)n	37681	0.357535
(AAT)n	21192	0.17261		(AAC)n	26064	0.214383		(AAG)n	28740	0.272699
(AAAAT)n	19555	0.159276		(AAAAC)n	23498	0.193277		(AAAAG)n	17011	0.161408
AT-composite	7029	0.0572515		(AG)n	12792	0.105217		(AG)n	12792	0.121377
(AT)n	1607	0.0130891		AG-composite	9167	0.0754008		AG-composite	9167	0.0869809
total	122774	1		total	121577	1		total	105391	1

## Sheet: distr_SINE_family
##Distribution of tail classification numbers in the SINE family
Classification/SINE family	A-rich	AT-format					AC-format					AG-format
		(AAAAT)n	(AAAT)n	(AAT)n	(AT)n	AT-composite	(AAAAC)n	(AAAC)n	(AAC)n	(AC)n	AC-composite	(AAAAG)n	(AAAG)n	(AAG)n	(AG)n	AG-composite
SINEA	522209	13385	51576	12970	750	4107	15860	33516	19257	6645	3595	10464	24087	17822	6935	5441
SINEB	104385	4966	16524	6489	560	2529	5835	12097	5013	1404	2317	5357	10891	8892	4800	3340
SINEC	48555	1204	5291	1733	297	393	1803	4443	1794	949	490	1190	2703	2026	1057	386
Total	675149	19555	73391	21192	1607	7029	23498	50056	26064	8998	6402	17011	37681	28740	12792	9167
##Distribution of percentage of tail classification numbers in the SINE family
Classification/SINE family	A-rich	AT-format					AC-format					AG-format
		(AAAAT)n	(AAAT)n	(AAT)n	(AT)n	AT-composite	(AAAAC)n	(AAAC)n	(AAC)n	(AC)n	AC-composite	(AAAAG)n	(AAAG)n	(AAG)n	(AG)n	AG-composite
SINEA	0.697563	0.0178796	0.0688949	0.0173252	0.00100184	0.0054861	0.0211857	0.0447704	0.0257234	0.00887634	0.00480218	0.0139777	0.0321752	0.0238065	0.00926372	0.00726805
SINEB	0.534215	0.0254147	0.0845654	0.033209	0.00286593	0.0129427	0.029862	0.0619092	0.0256552	0.0071853	0.0118578	0.0274157	0.0557372	0.0455069	0.0245651	0.0170932
SINEC	0.653376	0.0162015	0.0711979	0.02332	0.00399656	0.00528837	0.0242619	0.0597869	0.0241408	0.0127701	0.00659364	0.0160131	0.0363727	0.0272627	0.0142234	0.00519418

## Sheet: distr_SINE_sub-family
##Distribution of tail classification numbers in the SINEA subfamily
Classification/SINE-subfamily	A-rich	AT-format					AC-format					AG-format					Total
		(AAAAT)n	(AAAT)n	(AAT)n	(AT)n	AT-composite	(AAAAC)n	(AAAC)n	(AAC)n	(AC)n	AC-composite	(AAAAG)n	(AAAG)n	(AAG)n	(AG)n	AG-composite
SINEA1	35670	1590	4645	1604	74	1104	1461	2681	7821	509	856	1078	2693	1173	586	827	64372
SINEA2	53773	539	3625	294	21	119	471	915	166	237	41	181	400	431	97	65	61375
SINEA3	10989	51	777	137	1	54	27	270	38	98	8	35	84	109	21	12	12711
SINEA4	80364	1511	7569	1297	36	393	1849	3723	1204	1030	206	743	1603	1296	320	215	103359
SINEA5	45632	1402	5168	1068	62	405	1625	3536	1258	1185	435	939	1929	1290	604	350	66888
SINEA6	79603	2705	9449	2340	122	767	3271	7031	2401	1071	890	1678	3740	2530	829	687	119114
SINEA7	63686	1656	6292	1699	110	351	2126	4540	2005	964	321	1367	3558	2426	1022	877	93000
SINEA8	84758	2133	8237	2216	159	474	3015	6478	2712	1229	451	1842	4671	3330	1424	1158	124287
SINEA9	46546	1262	4144	1582	100	300	1499	3261	1211	249	279	1758	3783	3405	1325	920	71624
SINEA10	19218	520	1598	705	63	132	502	1061	435	70	104	829	1604	1808	697	324	29670
SINEA11	1970	16	72	28	2	8	14	20	6	3	4	14	22	24	10	6	2219
Total	522209	13385	51576	12970	750	4107	15860	33516	19257	6645	3595	10464	24087	17822	6935	5441	748619
##Distribution of tail classification numbers in the SINEB subfamily
Classification/SINE-subfamily	A-rich	AT-format					AC-format					AG-format					Total
		(AAAAT)n	(AAAT)n	(AAT)n	(AT)n	AT-composite	(AAAAC)n	(AAAC)n	(AAC)n	(AC)n	AC-composite	(AAAAG)n	(AAAG)n	(AAG)n	(AG)n	AG-composite
SINEB1	19710	730	2488	662	25	232	795	1530	625	196	230	515	1077	759	362	220	30156
SINEB2	29668	1319	5042	1724	187	639	1490	3455	1424	770	558	1011	2336	1993	1116	682	53414
SINEB3	14813	412	1268	486	48	102	598	1178	437	55	119	1101	1713	1697	579	404	25010
SINEB4	11835	729	2183	1086	89	435	816	1597	683	116	396	813	1706	1299	729	603	25115
SINEB5	22343	1417	4642	1983	162	982	1927	3780	1610	213	966	1713	3684	2736	1749	1349	51256
SINEB6	6016	359	901	548	49	139	209	557	234	54	48	204	375	408	265	82	10448
Total	104385	4966	16524	6489	560	2529	5835	12097	5013	1404	2317	5357	10891	8892	4800	3340	195399
##Distribution of tail classification numbers in the SINEC subfamily
Classification/SINE-subfamily	A-rich	AT-format					AC-format					AG-format					Total
		(AAAAT)n	(AAAT)n	(AAT)n	(AT)n	AT-composite	(AAAAC)n	(AAAC)n	(AAC)n	(AC)n	AC-composite	(AAAAG)n	(AAAG)n	(AAG)n	(AG)n	AG-composite
SINEC1	4782	77	333	144	31	40	108	277	147	94	33	51	177	163	84	25	6566
SINEC2	7197	96	287	118	48	41	144	304	161	139	34	56	177	185	93	30	9110
SINEC3	13516	499	2321	723	83	90	720	1771	674	250	149	440	1007	763	412	118	23536
SINEC4	10515	199	1179	365	32	74	361	961	397	126	74	217	580	424	199	50	15753
SINEC5	5752	77	268	108	37	26	87	239	137	131	40	42	108	100	95	19	7266
SINEC6	1297	47	92	45	2	6	47	81	26	5	3	45	72	61	50	16	1895
SINEC7	1604	74	580	101	16	52	156	550	152	146	87	96	201	104	23	32	3974
SINEC8	3892	135	231	129	48	64	180	260	100	58	70	243	381	226	101	96	6214
Total	48555	1204	5291	1733	297	393	1803	4443	1794	949	490	1190	2703	2026	1057	386	74314
##Distribution of percentage of tail classification numbers in the SINEA subfamily
Classification/SINE-subfamily	A-rich	AT-format					AC-format					AG-format					Total
		(AAAAT)n	(AAAT)n	(AAT)n	(AT)n	AT-composite	(AAAAC)n	(AAAC)n	(AAC)n	(AC)n	AC-composite	(AAAAG)n	(AAAG)n	(AAG)n	(AG)n	AG-composite
SINEA1	0.554123	0.0247002	0.0721587	0.0249177	0.00114957	0.0171503	0.0226962	0.0416485	0.121497	0.00790716	0.0132977	0.0167464	0.041835	0.0182222	0.00910334	0.0128472	1
SINEA2	0.876138	0.00878208	0.0590631	0.00479022	0.000342159	0.0019389	0.00767413	0.0149084	0.00270468	0.00386151	0.000668024	0.00294908	0.00651731	0.0070224	0.00158045	0.00105906	1
SINEA3	0.864527	0.00401227	0.0611282	0.0107781	7.8672e-05	0.00424829	0.00212414	0.0212414	0.00298954	0.00770986	0.000629376	0.00275352	0.00660845	0.00857525	0.00165211	0.000944064	1
SINEA4	0.777523	0.0146189	0.0732302	0.0125485	0.000348301	0.00380228	0.0178891	0.0360201	0.0116487	0.00996527	0.00199305	0.00718854	0.0155091	0.0125388	0.00309601	0.00208013	1
SINEA5	0.682215	0.0209604	0.0772635	0.015967	0.000926923	0.0060549	0.0242943	0.0528645	0.0188076	0.0177162	0.00650341	0.0140384	0.0288393	0.019286	0.00903002	0.00523263	1
SINEA6	0.668293	0.0227093	0.0793274	0.019645	0.00102423	0.00643921	0.0274611	0.0590275	0.0201572	0.00899139	0.00747183	0.0140873	0.0313985	0.0212402	0.00695972	0.00576758	1
SINEA7	0.684796	0.0178065	0.0676559	0.0182688	0.0011828	0.00377419	0.0228602	0.0488172	0.0215591	0.0103656	0.00345161	0.0146989	0.0382581	0.026086	0.0109892	0.00943011	1
SINEA8	0.681954	0.0171619	0.066274	0.0178297	0.0012793	0.00381375	0.0242584	0.0521213	0.0218205	0.0098884	0.0036287	0.0148205	0.0375824	0.0267928	0.0114574	0.00931714	1
SINEA9	0.649866	0.0176198	0.0578577	0.0220876	0.00139618	0.00418854	0.0209287	0.0455294	0.0169077	0.00347649	0.00389534	0.0245448	0.0528175	0.0475399	0.0184994	0.0128449	1
SINEA10	0.647725	0.0175261	0.0538591	0.0237614	0.00212336	0.00444894	0.0169194	0.03576	0.0146613	0.00235929	0.00350522	0.0279407	0.0540613	0.060937	0.0234917	0.0109201	1
SINEA11	0.887787	0.00721046	0.032447	0.0126183	0.000901307	0.00360523	0.00630915	0.00901307	0.00270392	0.00135196	0.00180261	0.00630915	0.00991438	0.0108157	0.00450653	0.00270392	1
Total	0.697563	0.0178796	0.0688949	0.0173252	0.00100184	0.0054861	0.0211857	0.0447704	0.0257234	0.00887634	0.00480218	0.0139777	0.0321752	0.0238065	0.00926372	0.00726805	1
##Distribution of percentage of tail classification numbers in the SINEB subfamily
Classification/SINE-subfamily	A-rich	AT-format					AC-format					AG-format					Total
		(AAAAT)n	(AAAT)n	(AAT)n	(AT)n	AT-composite	(AAAAC)n	(AAAC)n	(AAC)n	(AC)n	AC-composite	(AAAAG)n	(AAAG)n	(AAG)n	(AG)n	AG-composite
SINEB1	0.653601	0.0242075	0.0825043	0.0219525	0.000829022	0.00769333	0.0263629	0.0507362	0.0207256	0.00649954	0.00762701	0.0170779	0.0357143	0.0251691	0.0120042	0.0072954	1
SINEB2	0.555435	0.0246939	0.0943947	0.0322762	0.00350095	0.0119632	0.0278953	0.0646834	0.0266597	0.0144157	0.0104467	0.0189276	0.0437339	0.0373123	0.0208934	0.0127682	1
SINEB3	0.592283	0.0164734	0.0506997	0.0194322	0.00191923	0.00407837	0.0239104	0.0471012	0.017473	0.00219912	0.0047581	0.0440224	0.0684926	0.0678529	0.0231507	0.0161535	1
SINEB4	0.471232	0.0290265	0.0869202	0.0432411	0.0035437	0.0173203	0.0324905	0.0635875	0.0271949	0.00461875	0.0157675	0.0323711	0.0679275	0.0517221	0.0290265	0.0240096	1
SINEB5	0.43591	0.0276455	0.090565	0.0386882	0.00316061	0.0191587	0.0375956	0.0737475	0.031411	0.00415561	0.0188466	0.0334205	0.0718745	0.0533791	0.0341228	0.0263189	1
SINEB6	0.575804	0.0343606	0.0862366	0.0524502	0.00468989	0.013304	0.0200038	0.0533116	0.0223966	0.00516845	0.00459418	0.0195253	0.035892	0.0390505	0.0253637	0.00784839	1
Total	0.534215	0.0254147	0.0845654	0.033209	0.00286593	0.0129427	0.029862	0.0619092	0.0256552	0.0071853	0.0118578	0.0274157	0.0557372	0.0455069	0.0245651	0.0170932	1
##Distribution of percentage of tail classification numbers in the SINEC subfamily
Classification/SINE-subfamily	A-rich	AT-format					AC-format					AG-format					Total
		(AAAAT)n	(AAAT)n	(AAT)n	(AT)n	AT-composite	(AAAAC)n	(AAAC)n	(AAC)n	(AC)n	AC-composite	(AAAAG)n	(AAAG)n	(AAG)n	(AG)n	AG-composite
SINEC1	0.728297	0.0117271	0.0507158	0.0219312	0.00472129	0.00609199	0.0164484	0.042187	0.0223881	0.0143162	0.00502589	0.00776729	0.0269571	0.0248249	0.0127932	0.00380749	1
SINEC2	0.790011	0.0105379	0.0315038	0.0129528	0.00526894	0.00450055	0.0158068	0.0333699	0.0176729	0.015258	0.00373216	0.00614709	0.0194292	0.0203074	0.0102086	0.00329308	1
SINEC3	0.574269	0.0212016	0.0986149	0.0307189	0.00352651	0.00382393	0.0305914	0.0752464	0.028637	0.010622	0.00633073	0.0186948	0.0427855	0.0324184	0.0175051	0.0050136	1
SINEC4	0.667492	0.0126325	0.0748429	0.0231702	0.00203136	0.00469752	0.0229163	0.0610043	0.0252015	0.00799848	0.00469752	0.0137752	0.0368184	0.0269155	0.0126325	0.003174	1
SINEC5	0.791632	0.0105973	0.0368841	0.0148637	0.00509221	0.00357831	0.0119736	0.0328929	0.0188549	0.0180292	0.00550509	0.00578035	0.0148637	0.0137627	0.0130746	0.00261492	1
SINEC6	0.684433	0.0248021	0.0485488	0.0237467	0.00105541	0.00316623	0.0248021	0.0427441	0.0137203	0.00263852	0.00158311	0.0237467	0.0379947	0.03219	0.0263852	0.00844327	1
SINEC7	0.403624	0.018621	0.145949	0.0254152	0.00402617	0.0130851	0.0392552	0.1384	0.0382486	0.0367388	0.0218923	0.024157	0.0505788	0.0261701	0.00578762	0.00805234	1
SINEC8	0.626328	0.0217251	0.0371741	0.0207596	0.00772449	0.0102993	0.0289668	0.041841	0.0160927	0.00933376	0.0112649	0.0391052	0.0613132	0.0363695	0.0162536	0.015449	1
Total	0.653376	0.0162015	0.0711979	0.02332	0.00399656	0.00528837	0.0242619	0.0597869	0.0241408	0.0127701	0.00659364	0.0160131	0.0363727	0.0272627	0.0142234	0.00519418	1

## Sheet: genome_info
## All ten genomes sequencing information
breeds	Genebank ID	Level	Contig N50	Scaffold N50	Genome coverage	Technology
Duroc	GCF_000003025.6	Chromosome	48.2 Mb	88.2 Mb	65x	PacBio
Wuzhishan	GCA_048338725.1	Chromosome	144.9 Mb	144.9 Mb	70x	PacBio Sequel; Oxford Nanopore PromethION; Illumina NovaSeq; BioNano DLS
Bama	GCA_007644095.1	Chromosome	1 Mb	140.4 Mb	361x	Illumina; PacBio; Oxford Nanopore MinION; 10x Genomics; Hi-C
Meishan	GCA_017957985.1	Chromosome	51 Mb	139 Mb	571x	Illumina NovaSeq; PacBio Sequel
Ningxiang	GCA_020567905.1	Chromosome	26.1 Mb	139 Mb	42.67x	PacBio
Large White	GCA_044906105.1	Chromosome	43.8 Mb	140.1 Mb	25x	PacBio Sequel
Chenghua	GCA_037447515.1	Chromosome	84.7 Mb	141.8 Mb	43x	PacBio
Juema	GCA_040869115.1	Chromosome	64.4 Mb	140.7 Mb	34x	PacBio Sequel
Landrace	GCA_963921485.1	Chromosome	142.1 Mb	142.1 Mb	44x	PromethION
Banna	GCA_041937265.1	Chromosome	54.5 Mb	143.6 Mb	36.8x	PacBio Sequel II; Illumina NovaSeq

## Sheet: Other_analysis
##Descriptive statistics of "Other" category SINE tails
Parameter	Value
Sample size	470361
Length distribution
Mean ± SD (bp)	24.7 ± 12.3
Median (bp)	30
Range (bp)	1–43
Nucleotide composition (%)
A	52.7 ± 23.8
T	14.2 ± 10.5
G	17.5 ± 10.6
C	15.6 ± 11.5
A+T content	66.9
G+C content	33.1
Sequence complexity
Normalized Shannon entropy	0.777 ± 0.15
Sub-categorization by A-content
≥70% A (near-threshold)	0.278
50–70% A (degraded A-rich)	0.312
30–50% A (moderate)	0.193
<30% A (low)	0.217
legend	Descriptive statistics of "Other" category SINE tails. The "Other" category includes SINE tails that do not meet classification criteria for any of the 16 defined structural types. Nucleotide composition was calculated from 10,000 randomly sampled sequences. Normalized Shannon entropy ranges from 0 (homopolymer) to 1 (maximum complexity). Sub-threshold repeats refer to repetitive motifs with fewe…
Method	Sequences not meeting any of the 16 classification criteria were designated as "Other" and characterized using nucleotide composition analysis, normalized Shannon entropy for sequence complexity assessment (Konopka, 2005), and sub-threshold repeat detection to identify degraded repetitive elements.
