# Supplementary material for: Classification of SINE Tails in the Porcine Genome and Its Potential Impact on VWA8 Gene
Source: Genes (Basel). 2026 Feb 7;17(2):200. doi: 10.3390/genes17020200 (PMC12941198; doi:10.3390/genes17020200)
Supplement: Supplementary file 1 [file genes-17-00200-s001.zip › TableS3.xlsx]

## Sheet: Sheet1
##SINE tail type insertion age distribution
Classification/Insertion age	A-rich	(AAAAT)n	(AAAT)n	(AAT)n	(AT)n	AT-composite	(AAAAC)n	(AAAC)n	(AAC)n	(AC)n	AC-composite	(AAAAG)n	(AAAG)n	(AAG)n	(AG)n	AG-composite
0-5	5660	30	55	13	0	1	10	9	883	9	1	13	22	12	1	1
5-10	32187	367	1441	157	4	43	247	349	3466	84	63	146	279	214	47	9
10-15	34180	524	2602	303	10	196	466	856	1658	178	135	203	405	292	77	43
15-20	44175	736	3652	524	22	333	838	1566	706	357	198	341	653	498	85	82
20-25	60911	1214	5474	939	19	463	1484	2954	1011	716	268	623	1243	903	211	160
25-30	73492	1824	6952	1455	58	519	2158	4451	1585	973	447	1084	2190	1615	476	318
30-35	96266	2519	8830	2281	110	635	3026	6199	2313	1246	621	1838	3798	2723	947	704
35-40	99134	2812	10226	2828	170	785	3552	7487	2928	1355	772	2463	5353	3977	1456	1099
40-45	90168	2960	10433	3178	225	880	3621	8019	3207	1340	879	2866	6566	4981	2001	1480
45-50	53553	1982	7272	2394	227	679	2533	5624	2247	914	646	2235	4872	3870	1731	1235
50-55	33575	1442	5242	1898	183	603	1736	3890	1709	584	561	1623	3775	3101	1407	1018
55-60	20021	1021	3611	1405	139	515	1146	2641	1193	414	458	1230	2613	2058	1042	771
60-65	11985	686	2371	1070	118	381	846	1776	847	244	362	758	1802	1400	798	552
65-70	7838	535	1741	821	102	307	624	1422	637	202	287	548	1330	972	644	420
70-75	4857	358	1238	564	63	234	442	1003	543	114	265	372	961	753	516	367
75-80	3151	232	929	451	46	190	333	698	386	82	180	282	682	489	458	316
80-85	1941	137	607	336	37	113	205	516	330	73	136	196	530	355	336	236
##SINE tail type insertion age distribution percentage
Classification/Insertion age	A-rich	(AAAAT)n	(AAAT)n	(AAT)n	(AT)n	AT-composite	(AAAAC)n	(AAAC)n	(AAC)n	(AC)n	AC-composite	(AAAAG)n	(AAAG)n	(AAG)n	(AG)n	AG-composite
0-5	0.842262	0.00446429	0.00818452	0.00193452	0	0.00014881	0.0014881	0.00133929	0.131399	0.00133929	0.00014881	0.00193452	0.00327381	0.00178571	0.00014881	0.00014881
5-10	0.823134	0.00938547	0.0368514	0.00401504	0.000102294	0.00109966	0.00631665	0.00892515	0.0886377	0.00214817	0.00161113	0.00373373	0.007135	0.00547273	0.00120195	0.000230161
10-15	0.811337	0.0124383	0.0617641	0.00719237	0.000237372	0.00465249	0.0110615	0.020319	0.0393562	0.00422522	0.00320452	0.00481865	0.00961356	0.00693126	0.00182776	0.0010207
15-20	0.806614	0.013439	0.0666837	0.00956798	0.000401709	0.00608041	0.0153015	0.0285944	0.0128912	0.00651864	0.00361538	0.00622649	0.0119235	0.00909323	0.00155206	0.00149728
20-25	0.775018	0.0154467	0.06965	0.0119476	0.000241752	0.00589111	0.0188821	0.037586	0.0128637	0.00911023	0.00340997	0.00792691	0.0158157	0.0114896	0.00268472	0.0020358
25-30	0.737894	0.0183138	0.0698013	0.0146089	0.000582347	0.005211	0.0216673	0.0446901	0.0159141	0.00976937	0.00448809	0.0108839	0.0219886	0.0162153	0.00477926	0.00319287
30-35	0.718103	0.0187907	0.065868	0.0170153	0.000820553	0.00473683	0.0225727	0.0462419	0.017254	0.00929462	0.00463239	0.0137107	0.0283314	0.0203124	0.00706421	0.00525154
35-40	0.677159	0.019208	0.0698512	0.0193173	0.00116123	0.00536213	0.0242628	0.0511418	0.0200004	0.00925565	0.00527333	0.0168241	0.036565	0.0271659	0.00994556	0.00750698
40-45	0.631411	0.0207277	0.0730582	0.0222543	0.00157559	0.00616229	0.0253564	0.0561539	0.0224574	0.00938349	0.00615529	0.0200695	0.0459791	0.03488	0.0140122	0.0103639
45-50	0.582009	0.0215402	0.0790315	0.0260178	0.00246702	0.00737931	0.0275284	0.0611211	0.0244202	0.00993327	0.00702067	0.0242898	0.0529485	0.0420588	0.0188124	0.0134219
50-55	0.538518	0.0231286	0.0840778	0.0304425	0.00293519	0.00967168	0.0278442	0.0623927	0.0274111	0.00936693	0.00899803	0.0260317	0.0605482	0.0497378	0.0225672	0.016328
55-60	0.49707	0.0253488	0.0896519	0.0348826	0.00345102	0.0127861	0.0284523	0.0655693	0.0296191	0.0102786	0.011371	0.0305378	0.0648741	0.0510949	0.0258702	0.019142
60-65	0.461032	0.0263887	0.0912063	0.0411602	0.00453916	0.0146561	0.0325435	0.0683182	0.0325819	0.00938606	0.0139252	0.0291583	0.0693184	0.0538544	0.030697	0.021234
65-70	0.425285	0.0290288	0.0944655	0.0445469	0.00553445	0.0166576	0.0338578	0.0771568	0.0345632	0.0109604	0.0155724	0.0297341	0.0721649	0.0527401	0.034943	0.0227889
70-75	0.383953	0.0283004	0.0978656	0.044585	0.00498024	0.018498	0.0349407	0.0792885	0.0429249	0.00901186	0.0209486	0.0294071	0.0759684	0.0595257	0.0407905	0.0290119
75-80	0.353846	0.0260528	0.104323	0.0506457	0.00516564	0.0213363	0.0373947	0.0783829	0.0433464	0.00920831	0.0202134	0.0316676	0.0765862	0.054913	0.0514318	0.0354857
80-85	0.319034	0.0225181	0.0997699	0.0552268	0.00608153	0.0185733	0.0336949	0.0848126	0.0542406	0.0119987	0.0223537	0.0322156	0.0871137	0.0583498	0.0552268	0.0387903
