# Supplementary material for: Classification of SINE Tails in the Porcine Genome and Its Potential Impact on VWA8 Gene
Source: Genes (Basel). 2026 Feb 7;17(2):200. doi: 10.3390/genes17020200 (PMC12941198; doi:10.3390/genes17020200)
Supplement: Supplementary file 1 [file genes-17-00200-s001.zip › TableS4.xlsx]

## Sheet: Sheet1
##SINE tail type in chromosome distribution
Chromosome/Classification	1	2	3	4	5	6	7	8	9	10	11	12	13	14	15	16	17	18	X	Y
A-rich	69141	41666	40692	36346	30487	53465	36695	34996	35644	22531	20117	22216	52116	41910	34540	18998	19831	15246	33043	2676
(AAAAT)n	1942	1175	1158	1115	847	1549	1062	976	989	673	642	615	1533	1306	1037	553	603	452	901	63
(AAAT)n	7590	4465	4415	4085	3208	5541	3918	3966	3745	2433	2258	2379	6004	4573	3824	2210	2167	1561	3464	242
(AAT)n	1965	1355	1417	1105	929	1785	1208	1021	1041	806	622	777	1497	1297	987	592	720	534	989	95
(AT)n	143	112	94	79	69	128	84	74	88	64	53	67	127	94	81	39	58	33	82	10
AT-composite	734	444	444	356	326	571	371	377	356	236	220	214	584	417	343	185	219	127	313	23
(AAAAC)n	2461	1437	1490	1237	1040	1906	1287	1190	1236	765	639	830	1776	1517	1245	657	700	516	1056	106
(AAAC)n	5220	3125	3128	2692	2205	3925	2728	2675	2488	1737	1513	1548	3957	3133	2530	1457	1581	1109	2119	205
(AAC)n	2593	1613	1621	1396	1196	2043	1382	1337	1351	855	800	942	1926	1602	1255	750	785	618	1227	139
(AC)n	884	578	593	466	387	792	469	406	444	321	267	317	623	565	405	254	279	176	449	75
AC-composite	650	406	375	343	268	506	358	366	343	200	191	198	457	419	334	210	208	129	291	23
(AAAAG)n	1580	1044	1130	889	780	1427	930	882	833	602	482	619	1319	1100	892	412	528	378	704	124
(AAAG)n	3577	2294	2401	1926	1774	3174	2157	1821	1856	1372	1087	1358	2810	2425	1892	1009	1221	882	1702	166
(AAG)n	2603	1821	1877	1515	1282	2445	1584	1400	1394	994	979	1072	2077	1763	1408	767	952	682	1227	187
(AG)n	1145	844	872	678	553	1044	736	592	653	478	371	517	883	812	596	336	434	302	584	61
AG-composite	833	564	608	473	396	801	536	453	472	328	259	332	646	626	441	217	315	213	400	38
Total	103061	62943	62315	54701	45747	81102	55505	52532	52933	34395	30500	34001	78335	63559	51810	28646	30601	22958	48551	4233
##Percentage of SINE tail type in chromosome distribution
Chromosome/Classification	1	2	3	4	5	6	7	8	9	10	11	12	13	14	15	16	17	18	X	Y
A-rich	0.670875	0.661964	0.653005	0.664449	0.666426	0.659232	0.661112	0.666184	0.67338	0.655066	0.659574	0.653393	0.665296	0.659387	0.666667	0.663199	0.648051	0.664082	0.680583	0.632176
(AAAAT)n	0.0188432	0.0186677	0.018583	0.0203835	0.0185149	0.0190994	0.0191334	0.0185792	0.018684	0.0195668	0.0210492	0.0180877	0.0195698	0.0205478	0.0200154	0.0193046	0.0197052	0.0196881	0.0185578	0.0148831
(AAAT)n	0.0736457	0.0709372	0.0708497	0.0746787	0.0701248	0.0683214	0.0705882	0.0754968	0.0707498	0.070737	0.0740328	0.0699685	0.0766452	0.0719489	0.0738081	0.0771486	0.0708147	0.0679937	0.0713477	0.0571699
(AAT)n	0.0190664	0.0215274	0.0227393	0.0202007	0.0203073	0.0220093	0.0217638	0.0194358	0.0196664	0.0234336	0.0203934	0.0228523	0.0191102	0.0204062	0.0190504	0.0206661	0.0235286	0.0232599	0.0203703	0.0224427
(AT)n	0.00138753	0.00177939	0.00150847	0.00144421	0.0015083	0.00157826	0.00151338	0.00140867	0.00166248	0.00186074	0.0017377	0.00197053	0.00162124	0.00147894	0.0015634	0.00136145	0.00189536	0.00143741	0.00168895	0.00236239
AT-composite	0.007122	0.007054	0.00712509	0.00650811	0.00712615	0.00704052	0.00668408	0.00717658	0.00672548	0.00686146	0.00721311	0.00629393	0.00745516	0.00656083	0.00662034	0.00645814	0.00715663	0.00553184	0.00644683	0.0054335
(AAAAC)n	0.0238791	0.0228302	0.0239108	0.0226138	0.0227337	0.0235013	0.0231871	0.0226529	0.0233503	0.0222416	0.0209508	0.024411	0.0226719	0.0238676	0.0240301	0.0229351	0.0228751	0.0224758	0.0217503	0.0250413
(AAAC)n	0.0506496	0.0496481	0.0501966	0.049213	0.0481999	0.0483958	0.0491487	0.0509213	0.0470028	0.0505015	0.0496066	0.0455281	0.0505138	0.0492928	0.0488323	0.0508622	0.051665	0.0483056	0.0436448	0.048429
(AAC)n	0.0251599	0.0256264	0.026013	0.0255206	0.0261438	0.0251905	0.0248987	0.0254512	0.0255228	0.0248583	0.0262295	0.0277051	0.0245867	0.0252049	0.0242231	0.0261817	0.0256528	0.0269187	0.0252724	0.0328372
(AC)n	0.00857744	0.00918291	0.00951617	0.00851904	0.00845957	0.00976548	0.00844969	0.00772862	0.00838796	0.00933275	0.0087541	0.00932326	0.00795302	0.00888938	0.00781702	0.00886686	0.00911735	0.00766617	0.00924801	0.0177179
AC-composite	0.00630694	0.00645028	0.00601781	0.00627045	0.00585831	0.00623906	0.00644987	0.00696718	0.00647989	0.0058148	0.0062623	0.00582336	0.00583392	0.0065923	0.00644663	0.00733087	0.00679716	0.00561896	0.0059937	0.0054335
(AAAAG)n	0.0153307	0.0165864	0.0181337	0.016252	0.0170503	0.0175951	0.0167552	0.0167898	0.0157369	0.0175025	0.0158033	0.0182053	0.0168379	0.0173068	0.0172168	0.0143825	0.0172543	0.0164648	0.0145002	0.0292936
(AAAG)n	0.0347076	0.0364457	0.03853	0.0352096	0.0387785	0.0391359	0.0388614	0.0346646	0.0350632	0.0398895	0.0356393	0.03994	0.0358716	0.0381535	0.036518	0.0352231	0.0399007	0.038418	0.0350559	0.0392157
(AAG)n	0.0252569	0.0289309	0.0301212	0.027696	0.0280237	0.0301472	0.028538	0.0266504	0.0263352	0.0288995	0.0320984	0.0315285	0.0265143	0.027738	0.0271762	0.0267751	0.0311101	0.0297064	0.0252724	0.0441767
(AG)n	0.0111099	0.013409	0.0139934	0.0123947	0.0120882	0.0128727	0.0132601	0.0112693	0.0123363	0.0138974	0.0121639	0.0152054	0.0112721	0.0127755	0.0115036	0.0117294	0.0141825	0.0131545	0.0120286	0.0144106
AG-composite	0.00808259	0.00896049	0.00975688	0.00864701	0.00865631	0.00987645	0.00965679	0.00862332	0.00891693	0.00953627	0.0084918	0.00976442	0.00824663	0.00984912	0.00851187	0.00757523	0.0102938	0.00927781	0.00823876	0.00897708

## Sheet: Sheet2
##SINE tail density in chromosome
Chromosome	SINE tail density
1	376
2	414
3	469
4	418
5	438
6	475
7	456
8	378
9	379
10	496
11	385
12	552
13	376
14	448
15	369
16	358
17	482
18	410
X	386
Y	97
