# Supplementary material for: Classification of SINE Tails in the Porcine Genome and Its Potential Impact on VWA8 Gene
Source: Genes (Basel). 2026 Feb 7;17(2):200. doi: 10.3390/genes17020200 (PMC12941198; doi:10.3390/genes17020200)
Supplement: Supplementary file 1 [file genes-17-00200-s001.zip › TableS5.xlsx]

## Sheet: Sheet1
##Functional Element Distribution
Classification/Annotation	A-rich	(AAAAT)n	(AAAT)n	(AAT)n	(AT)n	AT-composite	(AAAAC)n	(AAAC)n	(AAC)n	(AC)n	AC-composite	(AAAAG)n	(AAAG)n	(AAG)n	(AG)n	AG-composite	Total
pcgene	313641	8366	32833	9317	719	3002	10697	22607	12028	4008	2840	7596	16724	13018	5824	3804	467024
exon	14757	422	1631	493	30	178	689	1246	655	233	200	390	913	737	316	186	23076
intron	328758	8811	34462	9764	743	3148	11151	23630	12585	4163	2960	8007	17455	13610	6074	4027	489348
5utr	1025	33	93	26	4	7	55	87	42	16	18	35	80	51	15	8	1595
3urt	5567	120	504	175	16	63	262	466	269	83	74	120	308	272	123	61	8483
cds	216	4	11	3	1	1	12	11	8	3	2	2	10	16	2	6	308
intergenic	365846	11286	40964	12002	899	4076	12952	27784	14198	5051	3607	9511	21194	15898	7041	5417	557726
##Functional Element Distribution percentage
Classification/Annotation	A-rich	(AAAAT)n	(AAAT)n	(AAT)n	(AT)n	AT-composite	(AAAAC)n	(AAAC)n	(AAC)n	(AC)n	AC-composite	(AAAAG)n	(AAAG)n	(AAG)n	(AG)n	AG-composite
pcgene	0.671574	0.0179134	0.0703026	0.0199497	0.00153954	0.00642794	0.0229046	0.0484065	0.0257546	0.008582	0.00608106	0.0162647	0.0358097	0.0278744	0.0124705	0.00814519
exon	0.639496	0.0182874	0.0706795	0.0213642	0.00130005	0.00771364	0.0298579	0.0539955	0.0283845	0.0100971	0.00866701	0.0169007	0.0395649	0.0319379	0.0136939	0.00806032
intron	0.671829	0.0180056	0.0704243	0.0199531	0.00151835	0.00643305	0.0227875	0.0482887	0.0257179	0.00850724	0.00604887	0.0163626	0.0356699	0.0278125	0.0124124	0.00822932
5utr	0.642633	0.0206897	0.0583072	0.0163009	0.00250784	0.00438871	0.0344828	0.0545455	0.0263323	0.0100313	0.0112853	0.0219436	0.0501567	0.0319749	0.00940439	0.00501567
3urt	0.656254	0.0141459	0.0594129	0.0206295	0.00188613	0.00742662	0.0308853	0.0549334	0.0317105	0.00978427	0.00872333	0.0141459	0.0363079	0.0320641	0.0144996	0.00719085
cds	0.701299	0.012987	0.0357143	0.00974026	0.00324675	0.00324675	0.038961	0.0357143	0.025974	0.00974026	0.00649351	0.00649351	0.0324675	0.0519481	0.00649351	0.0194805
intergenic	0.65596	0.0202357	0.0734483	0.0215195	0.0016119	0.00730825	0.0232229	0.0498166	0.0254569	0.00905642	0.00646733	0.0170532	0.0380007	0.028505	0.0126245	0.00971265
