# Supplementary material for: Classification of SINE Tails in the Porcine Genome and Its Potential Impact on VWA8 Gene
Source: Genes (Basel). 2026 Feb 7;17(2):200. doi: 10.3390/genes17020200 (PMC12941198; doi:10.3390/genes17020200)
Supplement: Supplementary file 1 [file genes-17-00200-s001.zip › TableS6.xlsx]

## Sheet: Sheet1
VWA8-duroc mRNA sequence
ATGCAATCCCGGCTTCTGCTCCTTGGGGCGCCCGGCGGCCGCGGCAGCCCGGCCGCGCGGCGCGTGCGGCTGCTCCTGCGGCAGGTGTTCTGGGGCGGACCCGGCAGCGACGCGCGGCGCTTGGACGTCAGGCTGCTGCACGCAGGGGCGGGGGCCGACAAAGGTGATACAGTTAACATTGGCGATGTATGCTACAGGTTGAAAACCCCTAAGAGCCCGGAGCTTGTGCCACAGAACTACATTTCAGACTCTGTGGCTCAATCTGTAGTTCAACATCTAAGATGGATAATGCAGAAGGATCTTTTGGGGCAAGACGTCTTTCTCATAGGACCCCCTGGGCCTCTTCGACGCTCTATTGCTATGCAGTACCTGGAGTTGACCAAACGGGAAGTTGAATAC…
VWA8-banna mRNA sequence
ATGCAATCCCGGCTTCTGCTCCTTGGGGCGCCCGGCGGCCGCGGCAGCCCGGCCGCGCGGCGCGTGCGGCTGCTCCTGCGGCAGGTGTTCTGGGGCGGACCCGGCAGCGACGCGCGGCGCTTGGACGTCAGGCTGCTGCACGCAGGGGCGGGGGCCGACAAAGGTGATACAGTTAACATTGGCGATGTATGCTACAGGTTGAAAACCCCTAAGAGCCCGGAGCTTGTGCCACAGAACTACATTTCAGACTCTGTGGCTCAATCTGTAGTTCAACATCTAAGATGGATAATGCAGAAGGATCTTTTGGGGCAAGACGTCTTTCTCATAGGACCCCCTGGGCCTCTTCGACGCTCTATTGCTATGCAGTACCTGGAGTTGACCAAACGGGAAGTTGAATAC…
