# Supplementary material for: Classification of SINE Tails in the Porcine Genome and Its Potential Impact on VWA8 Gene
Source: Genes (Basel). 2026 Feb 7;17(2):200. doi: 10.3390/genes17020200 (PMC12941198; doi:10.3390/genes17020200)
Supplement: Supplementary file 1 [file genes-17-00200-s001.zip › TableS8.xlsx]

## Sheet: VWA8-duroc.pdb
##VWA8-duroc.pdb
Record_Type	Atom_Serial	Atom_Name	Residue_Name	Chain_ID	Residue_Number	X_Coord(Å)	Y_Coord(Å)	Z_Coord(Å)	Occupancy	pLDDT_Score	Element
ATOM	1	N	MET	A	1	-25.138	-2.867	58.997	1	12.47	N
ATOM	2	CA	MET	A	1	-25.955	-2.803	57.767	1	13.89	C
ATOM	3	C	MET	A	1	-27.065	-1.751	57.809	1	13.76	C
ATOM	4	O	MET	A	1	-27.315	-1.129	56.784	1	12.22	O
ATOM	5	CB	MET	A	1	-26.513	-4.183	57.388	1	12.32	C
ATOM	6	CG	MET	A	1	-25.691	-4.812	56.258	1	10.85	C
ATOM	7	SD	MET	A	1	-26.396	-6.374	55.678	1	10.38	S
ATOM	8	CE	MET	A	1	-25.324	-6.695	54.254	1	9.62	C
ATOM	9	N	GLN	A	2	-27.685	-1.48	58.941	1	12.63	N
ATOM	10	CA	GLN	A	2	-28.705	-0.418	59.046	1	19.28	C
ATOM	11	C	GLN	A	2	-28.141	1.009	58.876	1	18.12	C
ATOM	12	O	GLN	A	2	-28.83	1.877	58.346	1	17.76	O
ATOM	13	CB	GLN	A	2	-29.461	-0.551	60.381	1	18.85	C
ATOM	14	CG	GLN	A	2	-30.627	-1.541	60.284	1	17.71	C
ATOM	15	CD	GLN	A	2	-31.351	-1.748	61.614	1	16.59	C
ATOM	16	OE1	GLN	A	2	-30.797	-1.567	62.68	1	18.58	O
ATOM	17	NE2	GLN	A	2	-32.593	-2.169	61.607	1	20.45	N
ATOM	18	N	SER	A	3	-26.877	1.246	59.229	1	15.93	N
ATOM	19	CA	SER	A	3	-26.25	2.572	59.109	1	23.29	C
ATOM	20	C	SER	A	3	-25.832	2.947	57.681	1	22.24	C
ATOM	21	O	SER	A	3	-25.746	4.128	57.365	1	21.61	O
ATOM	22	CB	SER	A	3	-25.052	2.656	60.062	1	22.03	C
ATOM	23	OG	SER	A	3	-24.179	1.557	59.855	1	20.21	O
ATOM	24	N	ARG	A	4	-25.639	1.988	56.784	1	14.53	N
ATOM	25	CA	ARG	A	4	-25.304	2.254	55.368	1	21.28	C
ATOM	26	C	ARG	A	4	-26.527	2.367	54.448	1	19.72	C
ATOM	27	O	ARG	A	4	-26.433	2.976	53.387	1	19.68	O
ATOM	28	CB	ARG	A	4	-24.287	1.229	54.842	1	21.13	C
ATOM	29	CG	ARG	A	4	-22.841	1.663	55.14	1	19.53	C
ATOM	30	CD	ARG	A	4	-21.842	0.713	54.455	1	19.36	C
ATOM	31	NE	ARG	A	4	-20.451	1.191	54.569	1	17.7	N
ATOM	32	CZ	ARG	A	4	-19.396	0.69	53.937	1	17.86	C
ATOM	33	NH1	ARG	A	4	-19.48	-0.36	53.171	1	16.68	N
ATOM	34	NH2	ARG	A	4	-18.227	1.244	54.059	1	16.24	N
ATOM	35	N	LEU	A	5	-27.675	1.861	54.849	1	14.23	N
ATOM	36	CA	LEU	A	5	-28.939	2.038	54.114	1	20.27	C
ATOM	37	C	LEU	A	5	-29.464	3.485	54.169	1	19.2	C
ATOM	38	O	LEU	A	5	-30.175	3.91	53.257	1	19.48	O
ATOM	39	CB	LEU	A	5	-29.964	1.008	54.633	1	20.49	C
ATOM	40	CG	LEU	A	5	-30.219	-0.126	53.615	1	19.1	C
ATOM	41	CD1	LEU	A	5	-30.379	-1.474	54.319	1	18.95	C
ATOM	42	CD2	LEU	A	5	-31.483	0.152	52.807	1	21.26	C
ATOM	43	N	LEU	A	6	-29.054	4.256	55.178	1	17.16	N
ATOM	44	CA	LEU	A	6	-29.393	5.676	55.324	1	22.72	C
ATOM	45	C	LEU	A	6	-28.544	6.613	54.443	1	21.85	C
ATOM	46	O	LEU	A	6	-28.98	7.724	54.152	1	21.87	O
ATOM	47	CB	LEU	A	6	-29.313	6.043	56.821	1	21.93	C
ATOM	48	CG	LEU	A	6	-30.597	5.688	57.594	1	19.99	C
ATOM	49	CD1	LEU	A	6	-30.312	5.545	59.086	1	19.41	C
ATOM	50	CD2	LEU	A	6	-31.666	6.773	57.411	1	21.39	C
ATOM	51	N	LEU	A	7	-27.382	6.175	53.955	1	17.56	N
ATOM	52	CA	LEU	A	7	-26.496	6.973	53.085	1	22.51	C
ATOM	53	C	LEU	A	7	-26.848	6.897	51.585	1	21.98	C
ATOM	54	O	LEU	A	7	-26.279	7.635	50.783	1	21.5	O
ATOM	55	CB	LEU	A	7	-25.032	6.59	53.384	1	21.47	C
ATOM	56	CG	LEU	A	7	-24.412	7.45	54.502	1	19.29	C
ATOM	57	CD1	LEU	A	7	-23.269	6.703	55.189	1	18.03	C
ATOM	58	CD2	LEU	A	7	-23.857	8.762	53.943	1	19.44	C
ATOM	59	N	LEU	A	8	-27.796	6.058	51.184	1	22.83	N
ATOM	60	CA	LEU	A	8	-28.286	5.933	49.799	1	29.4	C
ATOM	61	C	LEU	A	8	-29.577	6.733	49.523	1	27.7	C
ATOM	62	O	LEU	A	8	-30.204	6.561	48.474	1	26.9	O
ATOM	63	CB	LEU	A	8	-28.409	4.438	49.444	1	27.8	C
ATOM	64	CG	LEU	A	8	-27.063	3.792	49.069	1	25.81	C
ATOM	65	CD1	LEU	A	8	-27.165	2.27	49.153	1	24.68	C
ATOM	66	CD2	LEU	A	8	-26.649	4.159	47.639	1	27.03	C
ATOM	67	N	GLY	A	9	-29.952	7.595	50.435	1	25.98	N
ATOM	68	CA	GLY	A	9	-31.144	8.429	50.374	1	32.04	C
ATOM	69	C	GLY	A	9	-30.839	9.91	50.155	1	30.69	C
ATOM	70	O	GLY	A	9	-31.077	10.714	51.041	1	29.04	O
ATOM	71	N	ALA	A	10	-30.356	10.276	48.976	1	26.1	N
ATOM	72	CA	ALA	A	10	-30.493	11.648	48.493	1	34.66	C
ATOM	73	C	ALA	A	10	-31.742	11.733	47.585	1	32.87	C
ATOM	74	O	ALA	A	10	-31.872	10.936	46.649	1	30.77	O
ATOM	75	CB	ALA	A	10	-29.209	12.094	47.786	1	31.41	C
ATOM	76	N	PRO	A	11	-32.689	12.65	47.822	1	27.66	N
ATOM	77	CA	PRO	A	11	-33.875	12.785	46.993	1	34.33	C
ATOM	78	C	PRO	A	11	-33.524	13.561	45.718	1	34.09	C
ATOM	79	O	PRO	A	11	-33.152	14.727	45.789	1	31.92	O
ATOM	80	CB	PRO	A	11	-34.89	13.517	47.89	1	30.17	C
ATOM	81	CG	PRO	A	11	-34.018	14.398	48.783	1	31.58	C
ATOM	82	CD	PRO	A	11	-32.689	13.646	48.891	1	35.59	C
ATOM	83	N	GLY	A	12	-33.627	12.927	44.55	1	33.03	N
ATOM	84	CA	GLY	A	12	-33.53	13.65	43.272	1	40.27	C
ATOM	85	C	GLY	A	12	-33.064	12.87	42.042	1	40.3	C
ATOM	86	O	GLY	A	12	-33.295	13.318	40.926	1	37.4	O
ATOM	87	N	GLY	A	13	-32.452	11.692	42.177	1	32.68	N
ATOM	88	CA	GLY	A	13	-31.946	10.95	41.015	1	39.4	C
ATOM	89	C	GLY	A	13	-32.875	9.821	40.548	1	39.27	C
ATOM	90	O	GLY	A	13	-33.042	8.825	41.254	1	36.47	O
ATOM	91	N	ARG	A	14	-33.433	9.913	39.33	1	38.49	N
ATOM	92	CA	ARG	A	14	-34.053	8.768	38.628	1	45.12	C
ATOM	93	C	ARG	A	14	-32.969	7.73	38.295	1	44.13	C
ATOM	94	O	ARG	A	14	-32.342	7.783	37.243	1	41.03	O
ATOM	95	CB	ARG	A	14	-34.796	9.227	37.349	1	42.45	C
ATOM	96	CG	ARG	A	14	-36.143	9.916	37.608	1	40.4	C
ATOM	97	CD	ARG	A	14	-36.825	10.259	36.268	1	37.95	C
ATOM	98	NE	ARG	A	14	-38.147	10.901	36.446	1	35.21	N
ATOM	99	CZ	ARG	A	14	-38.955	11.315	35.478	1	33.61	C
ATOM	100	NH1	ARG	A	14	-38.656	11.183	34.214	1	32.72	N
ATOM	101	NH2	ARG	A	14	-40.096	11.881	35.762	1	34.42	N
ATOM	102	N	GLY	A	15	-32.718	6.8	39.202	1	36.39	N
ATOM	103	CA	GLY	A	15	-31.812	5.669	38.962	1	42.72	C
ATOM	104	C	GLY	A	15	-32.309	4.756	37.834	1	43.23	C
ATOM	105	O	GLY	A	15	-33.515	4.601	37.651	1	41.07	O
ATOM	106	N	SER	A	16	-31.373	4.137	37.089	1	41.12	N
ATOM	107	CA	SER	A	16	-31.697	3.246	35.967	1	46.47	C
ATOM	108	C	SER	A	16	-32.594	2.072	36.404	1	46.36	C
ATOM	109	O	SER	A	16	-32.514	1.63	37.559	1	43.78	O
ATOM	110	CB	SER	A	16	-30.423	2.732	35.278	1	43.16	C
ATOM	111	OG	SER	A	16	-29.754	1.76	36.065	1	39.86	O
ATOM	112	N	PRO	A	17	-33.425	1.516	35.502	1	41.55	N
ATOM	113	CA	PRO	A	17	-34.289	0.368	35.798	1	45.37	C
ATOM	114	C	PRO	A	17	-33.533	-0.819	36.411	1	45.59	C
ATOM	115	O	PRO	A	17	-34.027	-1.441	37.349	1	44.05	O
ATOM	116	CB	PRO	A	17	-34.945	-0.002	34.461	1	42.99	C
ATOM	117	CG	PRO	A	17	-34.925	1.308	33.675	1	43.58	C
ATOM	118	CD	PRO	A	17	-33.642	1.985	34.146	1	48.94	C
ATOM	119	N	ALA	A	18	-32.293	-1.073	35.959	1	43.97	N
ATOM	120	CA	ALA	A	18	-31.417	-2.111	36.508	1	48.43	C
ATOM	121	C	ALA	A	18	-31.1	-1.896	38.002	1	48.75	C
ATOM	122	O	ALA	A	18	-31.246	-2.81	38.811	1	47.27	O
ATOM	123	CB	ALA	A	18	-30.137	-2.149	35.663	1	46.47	C
ATOM	124	N	ALA	A	19	-30.753	-0.677	38.407	1	41.56	N
ATOM	125	CA	ALA	A	19	-30.485	-0.358	39.811	1	45.76	C
ATOM	126	C	ALA	A	19	-31.736	-0.512	40.697	1	46.27	C
ATOM	127	O	ALA	A	19	-31.647	-0.921	41.854	1	46.16	O
ATOM	128	CB	ALA	A	19	-29.921	1.066	39.892	1	44.62	C
ATOM	129	N	ARG	A	20	-32.925	-0.228	40.15	1	40.11	N
ATOM	130	CA	ARG	A	20	-34.206	-0.425	40.834	1	47.1	C
ATOM	131	C	ARG	A	20	-34.537	-1.912	40.98	1	47.19	C
ATOM	132	O	ARG	A	20	-34.999	-2.324	42.037	1	47.44	O
ATOM	133	CB	ARG	A	20	-35.292	0.363	40.085	1	46.46	C
ATOM	134	CG	ARG	A	20	-36.528	0.636	40.958	1	45.09	C
ATOM	135	CD	ARG	A	20	-37.519	1.527	40.188	1	44.07	C
ATOM	136	NE	ARG	A	20	-38.665	1.943	41.018	1	40.76	N
ATOM	137	CZ	ARG	A	20	-39.637	2.771	40.654	1	37.41	C
ATOM	138	NH1	ARG	A	20	-39.689	3.299	39.464	1	35.48	N
ATOM	139	NH2	ARG	A	20	-40.588	3.082	41.49	1	33.99	N
ATOM	140	N	ARG	A	21	-34.237	-2.729	39.963	1	45.41	N
ATOM	141	CA	ARG	A	21	-34.427	-4.187	39.964	1	49.78	C
ATOM	142	C	ARG	A	21	-33.493	-4.877	40.957	1	48.89	C
ATOM	143	O	ARG	A	21	-33.963	-5.684	41.746	1	49.17	O
ATOM	144	CB	ARG	A	21	-34.264	-4.71	38.53	1	48.7	C
ATOM	145	CG	ARG	A	21	-34.781	-6.145	38.359	1	47.04	C
ATOM	146	CD	ARG	A	21	-34.7	-6.547	36.875	1	46.43	C
ATOM	147	NE	ARG	A	21	-35.255	-7.893	36.633	1	43.06	N
ATOM	148	CZ	ARG	A	21	-35.344	-8.496	35.452	1	39.78	C
ATOM	149	NH1	ARG	A	21	-34.925	-7.931	34.351	1	37.46	N
ATOM	150	NH2	ARG	A	21	-35.858	-9.691	35.354	1	36.66	N
ATOM	151	N	VAL	A	22	-32.206	-4.502	41	1	44.46	N
ATOM	152	CA	VAL	A	22	-31.248	-5.012	41.996	1	47.93	C
ATOM	153	C	VAL	A	22	-31.685	-4.648	43.42	1	47.28	C
ATOM	154	O	VAL	A	22	-31.693	-5.508	44.295	1	47.36	O
ATOM	155	CB	VAL	A	22	-29.817	-4.518	41.691	1	47.39	C
ATOM	156	CG1	VAL	A	22	-28.816	-4.889	42.793	1	45.91	C
ATOM	157	CG2	VAL	A	22	-29.306	-5.135	40.382	1	48.08	C
ATOM	158	N	ARG	A	23	-32.159	-3.414	43.668	1	43.88	N
ATOM	159	CA	ARG	A	23	-32.724	-3.026	44.976	1	47.18	C
ATOM	160	C	ARG	A	23	-33.975	-3.829	45.338	1	46.41	C
ATOM	161	O	ARG	A	23	-34.129	-4.205	46.492	1	46.95	O
ATOM	162	CB	ARG	A	23	-33.047	-1.525	45.019	1	46.16	C
ATOM	163	CG	ARG	A	23	-31.798	-0.641	45.129	1	44.93	C
ATOM	164	CD	ARG	A	23	-32.224	0.836	45.139	1	44.67	C
ATOM	165	NE	ARG	A	23	-31.125	1.738	44.769	1	41.44	N
ATOM	166	CZ	ARG	A	23	-31.223	3.037	44.531	1	37.37	C
ATOM	167	NH1	ARG	A	23	-32.346	3.696	44.678	1	35.69	N
ATOM	168	NH2	ARG	A	23	-30.184	3.718	44.121	1	33.84	N
ATOM	169	N	LEU	A	24	-34.855	-4.11	44.375	1	49.73	N
ATOM	170	CA	LEU	A	24	-36.043	-4.94	44.594	1	52.95	C
ATOM	171	C	LEU	A	24	-35.677	-6.404	44.885	1	52.02	C
ATOM	172	O	LEU	A	24	-36.246	-6.99	45.804	1	51.15	O
ATOM	173	CB	LEU	A	24	-36.981	-4.841	43.374	1	50.95	C
ATOM	174	CG	LEU	A	24	-37.847	-3.565	43.364	1	48.47	C
ATOM	175	CD1	LEU	A	24	-38.429	-3.33	41.966	1	46.28	C
ATOM	176	CD2	LEU	A	24	-39.016	-3.679	44.348	1	49.67	C
ATOM	177	N	LEU	A	25	-34.696	-6.968	44.157	1	50.06	N
ATOM	178	CA	LEU	A	25	-34.184	-8.323	44.392	1	52	C
ATOM	179	C	LEU	A	25	-33.523	-8.441	45.773	1	50.45	C
ATOM	180	O	LEU	A	25	-33.853	-9.353	46.528	1	50.01	O
ATOM	181	CB	LEU	A	25	-33.2	-8.701	43.268	1	50.47	C
ATOM	182	CG	LEU	A	25	-33.87	-8.992	41.91	1	48.44	C
ATOM	183	CD1	LEU	A	25	-32.809	-9.077	40.812	1	46.6	C
ATOM	184	CD2	LEU	A	25	-34.65	-10.309	41.93	1	50.09	C
ATOM	185	N	LEU	A	26	-32.675	-7.482	46.15	1	50.92	N
ATOM	186	CA	LEU	A	26	-32.093	-7.43	47.496	1	51.75	C
ATOM	187	C	LEU	A	26	-33.181	-7.307	48.571	1	50.66	C
ATOM	188	O	LEU	A	26	-33.135	-8.009	49.581	1	49.35	O
ATOM	189	CB	LEU	A	26	-31.086	-6.264	47.579	1	49.84	C
ATOM	190	CG	LEU	A	26	-29.757	-6.526	46.835	1	48.06	C
ATOM	191	CD1	LEU	A	26	-28.961	-5.224	46.732	1	46.14	C
ATOM	192	CD2	LEU	A	26	-28.891	-7.559	47.562	1	49.38	C
ATOM	193	N	ARG	A	27	-34.215	-6.503	48.345	1	53.45	N
ATOM	194	CA	ARG	A	27	-35.353	-6.37	49.265	1	53.88	C
ATOM	195	C	ARG	A	27	-36.154	-7.674	49.399	1	50.58	C
ATOM	196	O	ARG	A	27	-36.573	-8.002	50.499	1	48.81	O
ATOM	197	CB	ARG	A	27	-36.21	-5.177	48.82	1	51.44	C
ATOM	198	CG	ARG	A	27	-37.151	-4.688	49.926	1	49.68	C
ATOM	199	CD	ARG	A	27	-37.911	-3.439	49.451	1	47.51	C
ATOM	200	NE	ARG	A	27	-38.782	-2.898	50.51	1	43.43	N
ATOM	201	CZ	ARG	A	27	-39.627	-1.884	50.399	1	38.09	C
ATOM	202	NH1	ARG	A	27	-39.785	-1.234	49.28	1	36.52	N
ATOM	203	NH2	ARG	A	27	-40.339	-1.502	51.423	1	36.47	N
ATOM	204	N	GLN	A	28	-36.313	-8.445	48.316	1	52.67	N
ATOM	205	CA	GLN	A	28	-36.952	-9.769	48.348	1	54.79	C
ATOM	206	C	GLN	A	28	-36.099	-10.842	49.055	1	53.13	C
ATOM	207	O	GLN	A	28	-36.65	-11.768	49.648	1	51.38	O
ATOM	208	CB	GLN	A	28	-37.264	-10.229	46.917	1	52.13	C
ATOM	209	CG	GLN	A	28	-38.495	-9.528	46.319	1	50.74	C
ATOM	210	CD	GLN	A	28	-38.785	-9.978	44.887	1	46.89	C
ATOM	211	OE1	GLN	A	28	-37.967	-10.569	44.196	1	46.04	O
ATOM	212	NE2	GLN	A	28	-39.965	-9.716	44.372	1	44.32	N
ATOM	213	N	VAL	A	29	-34.763	-10.715	49.009	1	48.07	N
ATOM	214	CA	VAL	A	29	-33.855	-11.634	49.722	1	49.6	C
ATOM	215	C	VAL	A	29	-33.916	-11.424	51.242	1	48.38	C
ATOM	216	O	VAL	A	29	-33.873	-12.4	51.992	1	46.15	O
ATOM	217	CB	VAL	A	29	-32.42	-11.508	49.171	1	46.47	C
ATOM	218	CG1	VAL	A	29	-31.38	-12.283	49.993	1	44.46	C
ATOM	219	CG2	VAL	A	29	-32.342	-12.067	47.74	1	46.49	C
ATOM	220	N	PHE	A	30	-34.065	-10.17	51.703	1	43.26	N
ATOM	221	CA	PHE	A	30	-34.052	-9.813	53.131	1	45.67	C
ATOM	222	C	PHE	A	30	-35.442	-9.736	53.792	1	43.5	C
ATOM	223	O	PHE	A	30	-35.542	-9.97	54.996	1	40.8	O
ATOM	224	CB	PHE	A	30	-33.247	-8.517	53.319	1	41.89	C
ATOM	225	CG	PHE	A	30	-31.739	-8.722	53.225	1	40.01	C
ATOM	226	CD1	PHE	A	30	-31.048	-9.316	54.296	1	37.18	C
ATOM	227	CD2	PHE	A	30	-31.028	-8.342	52.073	1	37.98	C
ATOM	228	CE1	PHE	A	30	-29.66	-9.545	54.212	1	34.5	C
ATOM	229	CE2	PHE	A	30	-29.639	-8.574	51.985	1	35.49	C
ATOM	230	CZ	PHE	A	30	-28.954	-9.181	53.052	1	36.38	C
ATOM	231	N	TRP	A	31	-36.516	-9.46	53.047	1	38.73	N
ATOM	232	CA	TRP	A	31	-37.882	-9.378	53.581	1	39.65	C
ATOM	233	C	TRP	A	31	-38.797	-10.397	52.892	1	37.07	C
ATOM	234	O	TRP	A	31	-39.329	-10.153	51.812	1	34.66	O
ATOM	235	CB	TRP	A	31	-38.42	-7.936	53.471	1	36.57	C
ATOM	236	CG	TRP	A	31	-37.953	-6.971	54.522	1	35.02	C
ATOM	237	CD1	TRP	A	31	-36.673	-6.739	54.881	1	30.78	C
ATOM	238	CD2	TRP	A	31	-38.759	-6.107	55.381	1	33.69	C
ATOM	239	NE1	TRP	A	31	-36.622	-5.808	55.899	1	29.92	N
ATOM	240	CE2	TRP	A	31	-37.886	-5.38	56.248	1	32.3	C
ATOM	241	CE3	TRP	A	31	-40.144	-5.871	55.516	1	35.33	C
ATOM	242	CZ2	TRP	A	31	-38.361	-4.466	57.199	1	33.54	C
ATOM	243	CZ3	TRP	A	31	-40.632	-4.954	56.462	1	32.5	C
ATOM	244	CH2	TRP	A	31	-39.752	-4.251	57.305	1	32.91	C
ATOM	245	N	GLY	A	32	-38.973	-11.546	53.514	1	35.79	N
ATOM	246	CA	GLY	A	32	-40.081	-12.444	53.2	1	39.34	C
ATOM	247	C	GLY	A	32	-41.397	-11.777	53.598	1	37.66	C
ATOM	248	O	GLY	A	32	-41.622	-11.538	54.781	1	35.07	O
ATOM	249	N	GLY	A	33	-42.23	-11.439	52.613	1	32.33	N
ATOM	250	CA	GLY	A	33	-43.576	-10.927	52.873	1	36.64	C
ATOM	251	C	GLY	A	33	-44.469	-12.003	53.515	1	34.67	C
ATOM	252	O	GLY	A	33	-44.34	-13.178	53.172	1	32.13	O
ATOM	253	N	PRO	A	34	-45.386	-11.633	54.419	1	30.87	N
ATOM	254	CA	PRO	A	34	-46.338	-12.566	54.997	1	35.37	C
ATOM	255	C	PRO	A	34	-47.47	-12.829	53.997	1	34.9	C
ATOM	256	O	PRO	A	34	-48.182	-11.907	53.609	1	32.64	O
ATOM	257	CB	PRO	A	34	-46.824	-11.883	56.282	1	30.81	C
ATOM	258	CG	PRO	A	34	-46.748	-10.39	55.942	1	32.47	C
ATOM	259	CD	PRO	A	34	-45.619	-10.289	54.913	1	36.48	C
ATOM	260	N	GLY	A	35	-47.655	-14.089	53.604	1	28.99	N
ATOM	261	CA	GLY	A	35	-48.841	-14.513	52.852	1	35.44	C
ATOM	262	C	GLY	A	35	-48.574	-15.277	51.561	1	35.45	C
ATOM	263	O	GLY	A	35	-48.922	-14.806	50.487	1	33.28	O
ATOM	264	N	SER	A	36	-48.028	-16.469	51.65	1	28.29	N
ATOM	265	CA	SER	A	36	-48.434	-17.569	50.775	1	34.16	C
ATOM	266	C	SER	A	36	-48.028	-18.892	51.423	1	34.15	C
ATOM	267	O	SER	A	36	-46.845	-19.137	51.639	1	31.93	O
ATOM	268	CB	SER	A	36	-47.866	-17.46	49.345	1	30.91	C
ATOM	269	OG	SER	A	36	-46.452	-17.387	49.327	1	28.43	O
ATOM	270	N	ASP	A	37	-49.01	-19.715	51.718	1	29.2	N
ATOM	271	CA	ASP	A	37	-48.856	-21.141	52.026	1	35.1	C
ATOM	272	C	ASP	A	37	-48.276	-21.88	50.807	1	34.36	C
ATOM	273	O	ASP	A	37	-48.95	-22.626	50.093	1	32.6	O
ATOM	274	CB	ASP	A	37	-50.218	-21.739	52.444	1	32.38	C
ATOM	275	CG	ASP	A	37	-50.498	-21.696	53.946	1	28.43	C
ATOM	276	OD1	ASP	A	37	-49.521	-21.843	54.721	1	26.04	O
ATOM	277	OD2	ASP	A	37	-51.69	-21.569	54.292	1	25.73	O
ATOM	278	N	ALA	A	38	-47.002	-21.64	50.514	1	34.05	N
ATOM	279	CA	ALA	A	38	-46.243	-22.473	49.608	1	38.33	C
ATOM	280	C	ALA	A	38	-45.861	-23.74	50.383	1	38.34	C
ATOM	281	O	ALA	A	38	-44.902	-23.744	51.154	1	36.54	O
ATOM	282	CB	ALA	A	38	-45.04	-21.687	49.066	1	35.28	C
ATOM	283	N	ARG	A	39	-46.637	-24.811	50.192	1	38.4	N
ATOM	284	CA	ARG	A	39	-46.257	-26.169	50.602	1	44.94	C
ATOM	285	C	ARG	A	39	-44.797	-26.385	50.197	1	44.89	C
ATOM	286	O	ARG	A	39	-44.476	-26.292	49.014	1	41.98	O
ATOM	287	CB	ARG	A	39	-47.155	-27.214	49.915	1	41.99	C
ATOM	288	CG	ARG	A	39	-48.598	-27.219	50.447	1	38.54	C
ATOM	289	CD	ARG	A	39	-49.438	-28.273	49.705	1	36.21	C
ATOM	290	NE	ARG	A	39	-50.837	-28.271	50.166	1	32.95	N
ATOM	291	CZ	ARG	A	39	-51.825	-29.018	49.691	1	30.45	C
ATOM	292	NH1	ARG	A	39	-51.634	-29.878	48.729	1	30.67	N
ATOM	293	NH2	ARG	A	39	-53.028	-28.913	50.176	1	30.77	N
ATOM	294	N	ARG	A	40	-43.915	-26.622	51.171	1	41.39	N
ATOM	295	CA	ARG	A	40	-42.522	-26.994	50.907	1	45.15	C
ATOM	296	C	ARG	A	40	-42.537	-28.232	50.015	1	44.31	C
ATOM	297	O	ARG	A	40	-43.017	-29.285	50.427	1	43.33	O
ATOM	298	CB	ARG	A	40	-41.76	-27.278	52.216	1	43	C
ATOM	299	CG	ARG	A	40	-41.239	-26.01	52.913	1	39.21	C
ATOM	300	CD	ARG	A	40	-40.455	-26.42	54.167	1	37.66	C
ATOM	301	NE	ARG	A	40	-39.829	-25.267	54.838	1	34.34	N
ATOM	302	CZ	ARG	A	40	-39.186	-25.304	55.994	1	32.22	C
ATOM	303	NH1	ARG	A	40	-39.061	-26.408	56.672	1	30.98	N
ATOM	304	NH2	ARG	A	40	-38.654	-24.224	56.496	1	29.44	N
ATOM	305	N	LEU	A	41	-42.061	-28.073	48.778	1	46.95	N
ATOM	306	CA	LEU	A	41	-41.765	-29.183	47.885	1	50.9	C
ATOM	307	C	LEU	A	41	-40.461	-29.824	48.38	1	52.95	C
ATOM	308	O	LEU	A	41	-39.386	-29.507	47.886	1	48.59	O
ATOM	309	CB	LEU	A	41	-41.672	-28.655	46.433	1	46.24	C
ATOM	310	CG	LEU	A	41	-43.041	-28.393	45.777	1	43.09	C
ATOM	311	CD1	LEU	A	41	-42.935	-27.335	44.685	1	39.89	C
ATOM	312	CD2	LEU	A	41	-43.6	-29.659	45.145	1	43.24	C
ATOM	313	N	ASP	A	42	-40.551	-30.657	49.409	1	43.27	N
ATOM	314	CA	ASP	A	42	-39.422	-31.457	49.864	1	45.4	C
ATOM	315	C	ASP	A	42	-39.256	-32.646	48.907	1	44.55	C
ATOM	316	O	ASP	A	42	-40.096	-33.547	48.852	1	42.85	O
ATOM	317	CB	ASP	A	42	-39.606	-31.898	51.334	1	43.4	C
ATOM	318	CG	ASP	A	42	-39.329	-30.787	52.362	1	38.82	C
ATOM	319	OD1	ASP	A	42	-38.524	-29.875	52.067	1	36.46	O
ATOM	320	OD2	ASP	A	42	-39.908	-30.853	53.466	1	36.32	O
ATOM	321	N	VAL	A	43	-38.172	-32.646	48.128	1	52.32	N
ATOM	322	CA	VAL	A	43	-37.709	-33.855	47.438	1	53.55	C
ATOM	323	C	VAL	A	43	-37.087	-34.749	48.504	1	54.69	C
ATOM	324	O	VAL	A	43	-35.969	-34.513	48.953	1	52.09	O
ATOM	325	CB	VAL	A	43	-36.713	-33.547	46.304	1	49.73	C
ATOM	326	CG1	VAL	A	43	-36.225	-34.826	45.609	1	45.62	C
ATOM	327	CG2	VAL	A	43	-37.377	-32.683	45.233	1	47.5	C
ATOM	328	N	ARG	A	44	-37.814	-35.776	48.943	1	50.15	N
ATOM	329	CA	ARG	A	44	-37.202	-36.863	49.709	1	50.85	C
ATOM	330	C	ARG	A	44	-36.467	-37.769	48.731	1	49.41	C
ATOM	331	O	ARG	A	44	-37.076	-38.624	48.096	1	47.13	O
ATOM	332	CB	ARG	A	44	-38.239	-37.624	50.544	1	46.78	C
ATOM	333	CG	ARG	A	44	-38.674	-36.822	51.78	1	43.07	C
ATOM	334	CD	ARG	A	44	-39.592	-37.681	52.662	1	40.69	C
ATOM	335	NE	ARG	A	44	-40.017	-36.956	53.868	1	36.55	N
ATOM	336	CZ	ARG	A	44	-40.796	-37.426	54.834	1	33.77	C
ATOM	337	NH1	ARG	A	44	-41.28	-38.638	54.789	1	32.63	N
ATOM	338	NH2	ARG	A	44	-41.104	-36.684	55.855	1	29.94	N
ATOM	339	N	LEU	A	45	-35.15	-37.554	48.602	1	48.83	N
ATOM	340	CA	LEU	A	45	-34.25	-38.542	48.016	1	48.45	C
ATOM	341	C	LEU	A	45	-34.216	-39.753	48.96	1	47.91	C
ATOM	342	O	LEU	A	45	-33.387	-39.84	49.855	1	45.47	O
ATOM	343	CB	LEU	A	45	-32.853	-37.913	47.803	1	44.43	C
ATOM	344	CG	LEU	A	45	-32.747	-37.058	46.525	1	40.22	C
ATOM	345	CD1	LEU	A	45	-31.586	-36.078	46.639	1	37.73	C
ATOM	346	CD2	LEU	A	45	-32.518	-37.936	45.292	1	38.44	C
ATOM	347	N	LEU	A	46	-35.15	-40.674	48.779	1	43.84	N
ATOM	348	CA	LEU	A	46	-34.933	-42.032	49.243	1	44.1	C
ATOM	349	C	LEU	A	46	-33.767	-42.565	48.407	1	43.27	C
ATOM	350	O	LEU	A	46	-33.934	-42.833	47.221	1	39.99	O
ATOM	351	CB	LEU	A	46	-36.219	-42.864	49.081	1	39.42	C
ATOM	352	CG	LEU	A	46	-37.297	-42.541	50.133	1	35.44	C
ATOM	353	CD1	LEU	A	46	-38.647	-43.111	49.704	1	32.58	C
ATOM	354	CD2	LEU	A	46	-36.952	-43.127	51.509	1	33.08	C
ATOM	355	N	HIS	A	47	-32.573	-42.634	49.005	1	39.25	N
ATOM	356	CA	HIS	A	47	-31.477	-43.411	48.444	1	40.21	C
ATOM	357	C	HIS	A	47	-31.96	-44.861	48.352	1	40.18	C
ATOM	358	O	HIS	A	47	-31.921	-45.601	49.331	1	37.66	O
ATOM	359	CB	HIS	A	47	-30.213	-43.283	49.319	1	36.76	C
ATOM	360	CG	HIS	A	47	-29.355	-42.083	49.006	1	33.18	C
ATOM	361	ND1	HIS	A	47	-29.705	-40.762	49.096	1	29.94	N
ATOM	362	CD2	HIS	A	47	-28.047	-42.122	48.586	1	29.23	C
ATOM	363	CE1	HIS	A	47	-28.64	-40.019	48.744	1	27.19	C
ATOM	364	NE2	HIS	A	47	-27.61	-40.805	48.429	1	27.63	N
ATOM	365	N	ALA	A	48	-32.48	-45.232	47.19	1	40.24	N
ATOM	366	CA	ALA	A	48	-32.686	-46.626	46.859	1	40.93	C
ATOM	367	C	ALA	A	48	-31.29	-47.245	46.729	1	40.64	C
ATOM	368	O	ALA	A	48	-30.624	-47.09	45.711	1	38.51	O
ATOM	369	CB	ALA	A	48	-33.54	-46.721	45.588	1	37.32	C
ATOM	370	N	GLY	A	49	-30.815	-47.845	47.804	1	38.08	N
ATOM	371	CA	GLY	A	49	-29.625	-48.691	47.795	1	39.92	C
ATOM	372	C	GLY	A	49	-29.745	-49.777	46.719	1	40.09	C
ATOM	373	O	GLY	A	49	-30.835	-50.033	46.203	1	37.55	O
ATOM	374	N	ALA	A	50	-28.627	-50.413	46.393	1	40.01	N
ATOM	375	CA	ALA	A	50	-28.557	-51.526	45.449	1	41.26	C
ATOM	376	C	ALA	A	50	-29.551	-52.632	45.858	1	41.13	C
ATOM	377	O	ALA	A	50	-29.268	-53.428	46.75	1	38.68	O
ATOM	378	CB	ALA	A	50	-27.102	-52.022	45.422	1	37.96	C
ATOM	379	N	GLY	A	51	-30.75	-52.612	45.242	1	42.96	N
ATOM	380	CA	GLY	A	51	-31.85	-53.505	45.62	1	45	C
ATOM	381	C	GLY	A	51	-33.263	-52.937	45.44	1	45.26	C
ATOM	382	O	GLY	A	51	-34.195	-53.488	46.007	1	42.4	O
ATOM	383	N	ALA	A	52	-33.445	-51.837	44.68	1	44.34	N
ATOM	384	CA	ALA	A	52	-34.785	-51.313	44.413	1	45.1	C
ATOM	385	C	ALA	A	52	-35.62	-52.321	43.596	1	44.74	C
ATOM	386	O	ALA	A	52	-35.373	-52.536	42.405	1	42.54	O
ATOM	387	CB	ALA	A	52	-34.673	-49.944	43.73	1	42.36	C
ATOM	388	N	ASP	A	53	-36.602	-52.925	44.231	1	44.48	N
ATOM	389	CA	ASP	A	53	-37.492	-53.93	43.659	1	46.71	C
ATOM	390	C	ASP	A	53	-38.534	-53.314	42.7	1	47.53	C
ATOM	391	O	ASP	A	53	-38.816	-52.115	42.689	1	43.27	O
ATOM	392	CB	ASP	A	53	-38.155	-54.762	44.782	1	41.34	C
ATOM	393	CG	ASP	A	53	-37.457	-56.095	45.081	1	36.4	C
ATOM	394	OD1	ASP	A	53	-36.873	-56.66	44.129	1	32.85	O
ATOM	395	OD2	ASP	A	53	-37.617	-56.593	46.215	1	31.2	O
ATOM	396	N	LYS	A	54	-39.144	-54.164	41.874	1	52.33	N
ATOM	397	CA	LYS	A	54	-40.222	-53.797	40.943	1	54.37	C
ATOM	398	C	LYS	A	54	-41.367	-53.093	41.684	1	55.99	C
ATOM	399	O	LYS	A	54	-42.252	-53.754	42.225	1	50.26	O
ATOM	400	CB	LYS	A	54	-40.764	-55.057	40.234	1	49.48	C
ATOM	401	CG	LYS	A	54	-39.872	-55.606	39.12	1	45.82	C
ATOM	402	CD	LYS	A	54	-40.51	-56.887	38.553	1	43.08	C
ATOM	403	CE	LYS	A	54	-39.706	-57.429	37.371	1	38.83	C
ATOM	404	NZ	LYS	A	54	-40.241	-58.733	36.906	1	35	N
ATOM	405	N	GLY	A	55	-41.398	-51.743	41.651	1	62.25	N
ATOM	406	CA	GLY	A	55	-42.529	-50.983	42.195	1	66.09	C
ATOM	407	C	GLY	A	55	-42.225	-49.608	42.765	1	70.92	C
ATOM	408	O	GLY	A	55	-43.186	-48.868	42.993	1	63.58	O
ATOM	409	N	ASP	A	56	-40.947	-49.237	42.954	1	75.91	N
ATOM	410	CA	ASP	A	56	-40.567	-47.966	43.562	1	80.95	C
ATOM	411	C	ASP	A	56	-41.066	-46.748	42.771	1	84.82	C
ATOM	412	O	ASP	A	56	-41.133	-46.74	41.535	1	81.84	O
ATOM	413	CB	ASP	A	56	-39.042	-47.897	43.766	1	75.35	C
ATOM	414	CG	ASP	A	56	-38.535	-48.771	44.916	1	70.13	C
ATOM	415	OD1	ASP	A	56	-39.373	-49.202	45.735	1	63.76	O
ATOM	416	OD2	ASP	A	56	-37.301	-48.956	44.981	1	64.55	O
ATOM	417	N	THR	A	57	-41.436	-45.684	43.499	1	85.09	N
ATOM	418	CA	THR	A	57	-41.972	-44.442	42.931	1	86.13	C
ATOM	419	C	THR	A	57	-41.143	-43.241	43.357	1	87.01	C
ATOM	420	O	THR	A	57	-40.825	-43.087	44.535	1	82.53	O
ATOM	421	CB	THR	A	57	-43.442	-44.213	43.299	1	82.45	C
ATOM	422	OG1	THR	A	57	-43.623	-44.154	44.692	1	70.02	O
ATOM	423	CG2	THR	A	57	-44.359	-45.305	42.751	1	69.93	C
ATOM	424	N	VAL	A	58	-40.864	-42.354	42.411	1	87.83	N
ATOM	425	CA	VAL	A	58	-40.238	-41.052	42.661	1	87.75	C
ATOM	426	C	VAL	A	58	-41.323	-39.986	42.693	1	88.66	C
ATOM	427	O	VAL	A	58	-42.076	-39.833	41.731	1	86.63	O
ATOM	428	CB	VAL	A	58	-39.174	-40.735	41.602	1	86.25	C
ATOM	429	CG1	VAL	A	58	-38.592	-39.33	41.783	1	76.36	C
ATOM	430	CG2	VAL	A	58	-38.013	-41.73	41.697	1	78.09	C
ATOM	431	N	ASN	A	59	-41.374	-39.223	43.78	1	89.28	N
ATOM	432	CA	ASN	A	59	-42.357	-38.157	43.966	1	88.78	C
ATOM	433	C	ASN	A	59	-41.666	-36.791	43.986	1	88.89	C
ATOM	434	O	ASN	A	59	-40.747	-36.564	44.776	1	85.8	O
ATOM	435	CB	ASN	A	59	-43.158	-38.419	45.252	1	86.5	C
ATOM	436	CG	ASN	A	59	-43.982	-39.696	45.194	1	80.2	C
ATOM	437	OD1	ASN	A	59	-44.273	-40.243	44.153	1	71.94	O
ATOM	438	ND2	ASN	A	59	-44.396	-40.215	46.326	1	71.79	N
ATOM	439	N	ILE	A	60	-42.136	-35.862	43.145	1	88.75	N
ATOM	440	CA	ILE	A	60	-41.748	-34.447	43.176	1	88.78	C
ATOM	441	C	ILE	A	60	-43.008	-33.616	43.447	1	89.06	C
ATOM	442	O	ILE	A	60	-43.79	-33.315	42.544	1	86.19	O
ATOM	443	CB	ILE	A	60	-41.015	-34.005	41.886	1	88.06	C
ATOM	444	CG1	ILE	A	60	-39.825	-34.931	41.544	1	83.54	C
ATOM	445	CG2	ILE	A	60	-40.537	-32.555	42.059	1	83.79	C
ATOM	446	CD1	ILE	A	60	-39.059	-34.529	40.275	1	79.97	C
ATOM	447	N	GLY	A	61	-43.218	-33.263	44.705	1	86.81	N
ATOM	448	CA	GLY	A	61	-44.451	-32.609	45.142	1	85.94	C
ATOM	449	C	GLY	A	61	-45.665	-33.528	44.961	1	87.34	C
ATOM	450	O	GLY	A	61	-45.759	-34.575	45.586	1	82.42	O
ATOM	451	N	ASP	A	62	-46.583	-33.117	44.089	1	88.89	N
ATOM	452	CA	ASP	A	62	-47.827	-33.815	43.747	1	89.06	C
ATOM	453	C	ASP	A	62	-47.697	-34.78	42.552	1	89.95	C
ATOM	454	O	ASP	A	62	-48.646	-35.489	42.236	1	83.95	O
ATOM	455	CB	ASP	A	62	-48.915	-32.757	43.467	1	86.3	C
ATOM	456	CG	ASP	A	62	-48.556	-31.8	42.322	1	82.49	C
ATOM	457	OD1	ASP	A	62	-47.36	-31.464	42.164	1	75.73	O
ATOM	458	OD2	ASP	A	62	-49.448	-31.29	41.615	1	77.21	O
ATOM	459	N	VAL	A	63	-46.539	-34.799	41.883	1	88.67	N
ATOM	460	CA	VAL	A	63	-46.315	-35.629	40.691	1	88.83	C
ATOM	461	C	VAL	A	63	-45.546	-36.888	41.071	1	89.24	C
ATOM	462	O	VAL	A	63	-44.466	-36.812	41.656	1	85.91	O
ATOM	463	CB	VAL	A	63	-45.609	-34.845	39.57	1	88.19	C
ATOM	464	CG1	VAL	A	63	-45.582	-35.654	38.266	1	78.86	C
ATOM	465	CG2	VAL	A	63	-46.324	-33.525	39.265	1	78.83	C
ATOM	466	N	CYS	A	64	-46.088	-38.047	40.709	1	90.3	N
ATOM	467	CA	CYS	A	64	-45.541	-39.366	41.021	1	90.43	C
ATOM	468	C	CYS	A	64	-45.141	-40.106	39.738	1	90.61	C
ATOM	469	O	CYS	A	64	-45.95	-40.231	38.822	1	87.63	O
ATOM	470	CB	CYS	A	64	-46.608	-40.125	41.825	1	86.96	C
ATOM	471	SG	CYS	A	64	-46.088	-41.812	42.21	1	74.71	S
ATOM	472	N	TYR	A	65	-43.913	-40.614	39.677	1	90.35	N
ATOM	473	CA	TYR	A	65	-43.395	-41.411	38.564	1	90.25	C
ATOM	474	C	TYR	A	65	-42.974	-42.796	39.059	1	90.68	C
ATOM	475	O	TYR	A	65	-42.189	-42.917	39.996	1	87.55	O
ATOM	476	CB	TYR	A	65	-42.23	-40.676	37.902	1	89.55	C
ATOM	477	CG	TYR	A	65	-41.714	-41.357	36.65	1	89.99	C
ATOM	478	CD1	TYR	A	65	-40.743	-42.374	36.738	1	82.7	C
ATOM	479	CD2	TYR	A	65	-42.218	-40.983	35.389	1	84.34	C
ATOM	480	CE1	TYR	A	65	-40.285	-43.019	35.574	1	82.83	C
ATOM	481	CE2	TYR	A	65	-41.761	-41.623	34.222	1	84.18	C
ATOM	482	CZ	TYR	A	65	-40.793	-42.641	34.314	1	86.89	C
ATOM	483	OH	TYR	A	65	-40.35	-43.259	33.188	1	85.33	O
ATOM	484	N	ARG	A	66	-43.475	-43.847	38.41	1	90.42	N
ATOM	485	CA	ARG	A	66	-43.128	-45.231	38.741	1	90.52	C
ATOM	486	C	ARG	A	66	-41.849	-45.647	38.018	1	91.09	C
ATOM	487	O	ARG	A	66	-41.806	-45.611	36.787	1	87.1	O
ATOM	488	CB	ARG	A	66	-44.312	-46.147	38.41	1	88.74	C
ATOM	489	CG	ARG	A	66	-44.103	-47.563	38.969	1	78.06	C
ATOM	490	CD	ARG	A	66	-45.352	-48.413	38.73	1	74.05	C
ATOM	491	NE	ARG	A	66	-45.209	-49.751	39.327	1	63.94	N
ATOM	492	CZ	ARG	A	66	-46.131	-50.702	39.352	1	55.27	C
ATOM	493	NH1	ARG	A	66	-47.3	-50.54	38.795	1	50.74	N
ATOM	494	NH2	ARG	A	66	-45.882	-51.833	39.943	1	48.35	N
ATOM	495	N	LEU	A	67	-40.83	-46.059	38.764	1	89.27	N
ATOM	496	CA	LEU	A	67	-39.553	-46.496	38.213	1	88.87	C
ATOM	497	C	LEU	A	67	-39.715	-47.794	37.418	1	88.67	C
ATOM	498	O	LEU	A	67	-40.429	-48.72	37.809	1	85.27	O
ATOM	499	CB	LEU	A	67	-38.508	-46.647	39.334	1	87.32	C
ATOM	500	CG	LEU	A	67	-38.096	-45.325	40.017	1	85.44	C
ATOM	501	CD1	LEU	A	67	-37.089	-45.616	41.127	1	77.95	C
ATOM	502	CD2	LEU	A	67	-37.457	-44.35	39.034	1	80.17	C
ATOM	503	N	LYS	A	68	-39.023	-47.833	36.271	1	90.06	N
ATOM	504	CA	LYS	A	68	-38.908	-49.022	35.422	1	88.99	C
ATOM	505	C	LYS	A	68	-37.474	-49.536	35.505	1	90.09	C
ATOM	506	O	LYS	A	68	-36.543	-48.743	35.576	1	86.43	O
ATOM	507	CB	LYS	A	68	-39.336	-48.707	33.975	1	86.32	C
ATOM	508	CG	LYS	A	68	-40.823	-48.311	33.878	1	81.35	C
ATOM	509	CD	LYS	A	68	-41.275	-48.041	32.433	1	77.34	C
ATOM	510	CE	LYS	A	68	-42.755	-47.638	32.436	1	70.31	C
ATOM	511	NZ	LYS	A	68	-43.297	-47.367	31.086	1	60.86	N
ATOM	512	N	THR	A	69	-37.3	-50.858	35.487	1	89.94	N
ATOM	513	CA	THR	A	69	-35.965	-51.468	35.435	1	89.82	C
ATOM	514	C	THR	A	69	-35.327	-51.192	34.072	1	90.55	C
ATOM	515	O	THR	A	69	-35.922	-51.589	33.066	1	87.88	O
ATOM	516	CB	THR	A	69	-36.03	-52.977	35.672	1	87.46	C
ATOM	517	OG1	THR	A	69	-37.034	-53.547	34.866	1	76.1	O
ATOM	518	CG2	THR	A	69	-36.369	-53.298	37.129	1	74.03	C
ATOM	519	N	PRO	A	70	-34.161	-50.522	34.006	1	91.07	N
ATOM	520	CA	PRO	A	70	-33.465	-50.284	32.752	1	91.14	C
ATOM	521	C	PRO	A	70	-32.965	-51.606	32.154	1	91.18	C
ATOM	522	O	PRO	A	70	-32.503	-52.488	32.882	1	87.97	O
ATOM	523	CB	PRO	A	70	-32.321	-49.328	33.103	1	89.9	C
ATOM	524	CG	PRO	A	70	-32.025	-49.644	34.566	1	88.37	C
ATOM	525	CD	PRO	A	70	-33.397	-50.015	35.13	1	90.91	C
ATOM	526	N	LYS	A	71	-33.064	-51.75	30.835	1	92.32	N
ATOM	527	CA	LYS	A	71	-32.522	-52.909	30.098	1	91.32	C
ATOM	528	C	LYS	A	71	-31.003	-52.844	30	1	91.99	C
ATOM	529	O	LYS	A	71	-30.335	-53.867	30.092	1	87.31	O
ATOM	530	CB	LYS	A	71	-33.118	-52.978	28.687	1	89.46	C
ATOM	531	CG	LYS	A	71	-34.624	-53.267	28.651	1	82.96	C
ATOM	532	CD	LYS	A	71	-35.071	-53.291	27.186	1	79.95	C
ATOM	533	CE	LYS	A	71	-36.568	-53.557	27.042	1	71.75	C
ATOM	534	NZ	LYS	A	71	-36.959	-53.474	25.608	1	62.76	N
ATOM	535	N	SER	A	72	-30.478	-51.634	29.817	1	91.19	N
ATOM	536	CA	SER	A	72	-29.056	-51.314	29.715	1	91.01	C
ATOM	537	C	SER	A	72	-28.696	-50.297	30.808	1	91.84	C
ATOM	538	O	SER	A	72	-28.684	-49.095	30.551	1	89.21	O
ATOM	539	CB	SER	A	72	-28.73	-50.777	28.317	1	89.78	C
ATOM	540	OG	SER	A	72	-29.228	-51.632	27.301	1	82.86	O
ATOM	541	N	PRO	A	73	-28.449	-50.747	32.056	1	91.88	N
ATOM	542	CA	PRO	A	73	-28.169	-49.847	33.182	1	90.84	C
ATOM	543	C	PRO	A	73	-26.975	-48.914	32.951	1	91.46	C
ATOM	544	O	PRO	A	73	-26.939	-47.812	33.487	1	88.32	O
ATOM	545	CB	PRO	A	73	-27.922	-50.766	34.379	1	89.38	C
ATOM	546	CG	PRO	A	73	-28.657	-52.053	34.018	1	86.89	C
ATOM	547	CD	PRO	A	73	-28.495	-52.12	32.508	1	90.48	C
ATOM	548	N	GLU	A	74	-26.026	-49.308	32.102	1	91.04	N
ATOM	549	CA	GLU	A	74	-24.863	-48.509	31.72	1	90.11	C
ATOM	550	C	GLU	A	74	-25.208	-47.214	30.957	1	90.83	C
ATOM	551	O	GLU	A	74	-24.375	-46.312	30.852	1	88.34	O
ATOM	552	CB	GLU	A	74	-23.891	-49.375	30.896	1	88.37	C
ATOM	553	CG	GLU	A	74	-24.396	-49.85	29.517	1	82.74	C
ATOM	554	CD	GLU	A	74	-25.157	-51.186	29.53	1	83.52	C
ATOM	555	OE1	GLU	A	74	-25.16	-51.866	28.481	1	73.67	O
ATOM	556	OE2	GLU	A	74	-25.694	-51.595	30.577	1	75.33	O
ATOM	557	N	LEU	A	75	-26.421	-47.118	30.416	1	91.28	N
ATOM	558	CA	LEU	A	75	-26.902	-45.939	29.69	1	92.26	C
ATOM	559	C	LEU	A	75	-27.672	-44.956	30.582	1	93.14	C
ATOM	560	O	LEU	A	75	-28.09	-43.906	30.105	1	91	O
ATOM	561	CB	LEU	A	75	-27.743	-46.383	28.482	1	91.75	C
ATOM	562	CG	LEU	A	75	-26.985	-47.246	27.455	1	91.55	C
ATOM	563	CD1	LEU	A	75	-27.924	-47.599	26.306	1	84.31	C
ATOM	564	CD2	LEU	A	75	-25.776	-46.529	26.857	1	84.86	C
ATOM	565	N	VAL	A	76	-27.85	-45.27	31.853	1	93.21	N
ATOM	566	CA	VAL	A	76	-28.469	-44.355	32.817	1	92.85	C
ATOM	567	C	VAL	A	76	-27.417	-43.347	33.295	1	92.86	C
ATOM	568	O	VAL	A	76	-26.334	-43.76	33.701	1	91.15	O
ATOM	569	CB	VAL	A	76	-29.101	-45.126	33.989	1	91.95	C
ATOM	570	CG1	VAL	A	76	-29.783	-44.18	34.983	1	84.24	C
ATOM	571	CG2	VAL	A	76	-30.172	-46.107	33.488	1	84.65	C
ATOM	572	N	PRO	A	77	-27.684	-42.019	33.246	1	93.83	N
ATOM	573	CA	PRO	A	77	-26.767	-41.013	33.781	1	93.04	C
ATOM	574	C	PRO	A	77	-26.487	-41.224	35.269	1	92.49	C
ATOM	575	O	PRO	A	77	-27.372	-41.649	36.011	1	90.03	O
ATOM	576	CB	PRO	A	77	-27.441	-39.66	33.54	1	92.04	C
ATOM	577	CG	PRO	A	77	-28.391	-39.933	32.382	1	90.66	C
ATOM	578	CD	PRO	A	77	-28.826	-41.378	32.64	1	92.94	C
ATOM	579	N	GLN	A	78	-25.257	-40.884	35.703	1	90.93	N
ATOM	580	CA	GLN	A	78	-24.844	-41.02	37.096	1	90.06	C
ATOM	581	C	GLN	A	78	-24.079	-39.784	37.586	1	91.45	C
ATOM	582	O	GLN	A	78	-23.389	-39.129	36.805	1	87.54	O
ATOM	583	CB	GLN	A	78	-23.978	-42.274	37.287	1	86.31	C
ATOM	584	CG	GLN	A	78	-24.735	-43.567	36.976	1	79.77	C
ATOM	585	CD	GLN	A	78	-23.969	-44.801	37.42	1	77.94	C
ATOM	586	OE1	GLN	A	78	-22.857	-44.735	37.906	1	69.09	O
ATOM	587	NE2	GLN	A	78	-24.548	-45.974	37.287	1	65.04	N
ATOM	588	N	ASN	A	79	-24.181	-39.488	38.886	1	88.21	N
ATOM	589	CA	ASN	A	79	-23.511	-38.366	39.553	1	89.08	C
ATOM	590	C	ASN	A	79	-23.835	-36.979	38.962	1	90.51	C
ATOM	591	O	ASN	A	79	-22.975	-36.097	38.921	1	86.16	O
ATOM	592	CB	ASN	A	79	-21.997	-38.635	39.677	1	85.39	C
ATOM	593	CG	ASN	A	79	-21.624	-39.656	40.727	1	81.14	C
ATOM	594	OD1	ASN	A	79	-22.406	-40.082	41.554	1	73.4	O
ATOM	595	ND2	ASN	A	79	-20.368	-40.051	40.745	1	73.43	N
ATOM	596	N	TYR	A	80	-25.069	-36.771	38.515	1	91.13	N
ATOM	597	CA	TYR	A	80	-25.573	-35.444	38.15	1	91.26	C
ATOM	598	C	TYR	A	80	-26.359	-34.784	39.29	1	91.32	C
ATOM	599	O	TYR	A	80	-26.367	-33.559	39.395	1	87.51	O
ATOM	600	CB	TYR	A	80	-26.43	-35.544	36.887	1	91.47	C
ATOM	601	CG	TYR	A	80	-25.63	-35.693	35.612	1	92.3	C
ATOM	602	CD1	TYR	A	80	-25.201	-34.543	34.92	1	85.51	C
ATOM	603	CD2	TYR	A	80	-25.324	-36.974	35.112	1	86.58	C
ATOM	604	CE1	TYR	A	80	-24.485	-34.671	33.717	1	86.15	C
ATOM	605	CE2	TYR	A	80	-24.601	-37.106	33.911	1	86.94	C
ATOM	606	CZ	TYR	A	80	-24.189	-35.952	33.205	1	90.34	C
ATOM	607	OH	TYR	A	80	-23.512	-36.079	32.033	1	89.48	O
ATOM	608	N	ILE	A	81	-27.01	-35.562	40.143	1	89.45	N
ATOM	609	CA	ILE	A	81	-27.759	-35.064	41.3	1	88.16	C
ATOM	610	C	ILE	A	81	-26.775	-34.792	42.443	1	86.98	C
ATOM	611	O	ILE	A	81	-26.009	-35.665	42.836	1	82.15	O
ATOM	612	CB	ILE	A	81	-28.892	-36.039	41.695	1	86.5	C
ATOM	613	CG1	ILE	A	81	-29.878	-36.22	40.519	1	76.57	C
ATOM	614	CG2	ILE	A	81	-29.641	-35.523	42.936	1	75.67	C
ATOM	615	CD1	ILE	A	81	-30.936	-37.306	40.756	1	69.11	C
ATOM	616	N	SER	A	82	-26.809	-33.574	42.975	1	85.45	N
ATOM	617	CA	SER	A	82	-26.077	-33.188	44.185	1	83.93	C
ATOM	618	C	SER	A	82	-26.942	-33.368	45.438	1	84.12	C
ATOM	619	O	SER	A	82	-28.169	-33.313	45.362	1	77.62	O
ATOM	620	CB	SER	A	82	-25.597	-31.735	44.069	1	79.2	C
ATOM	621	OG	SER	A	82	-26.681	-30.848	43.866	1	71.07	O
ATOM	622	N	ASP	A	83	-26.304	-33.469	46.609	1	82.14	N
ATOM	623	CA	ASP	A	83	-27.001	-33.62	47.901	1	81.77	C
ATOM	624	C	ASP	A	83	-27.983	-32.473	48.214	1	82.57	C
ATOM	625	O	ASP	A	83	-28.945	-32.644	48.965	1	77.02	O
ATOM	626	CB	ASP	A	83	-25.962	-33.717	49.027	1	78.36	C
ATOM	627	CG	ASP	A	83	-25.048	-34.939	48.906	1	72.68	C
ATOM	628	OD1	ASP	A	83	-25.542	-35.995	48.455	1	66.85	O
ATOM	629	OD2	ASP	A	83	-23.859	-34.783	49.245	1	66.55	O
ATOM	630	N	SER	A	84	-27.77	-31.296	47.611	1	81.14	N
ATOM	631	CA	SER	A	84	-28.674	-30.152	47.717	1	82.31	C
ATOM	632	C	SER	A	84	-29.068	-29.616	46.34	1	84.53	C
ATOM	633	O	SER	A	84	-28.274	-28.967	45.658	1	78.96	O
ATOM	634	CB	SER	A	84	-28.057	-29.064	48.603	1	76.46	C
ATOM	635	OG	SER	A	84	-26.901	-28.491	48.029	1	66.63	O
ATOM	636	N	VAL	A	85	-30.317	-29.844	45.939	1	83.79	N
ATOM	637	CA	VAL	A	85	-30.873	-29.337	44.674	1	85.92	C
ATOM	638	C	VAL	A	85	-31.618	-28.023	44.921	1	87.2	C
ATOM	639	O	VAL	A	85	-32.45	-27.921	45.824	1	84.19	O
ATOM	640	CB	VAL	A	85	-31.758	-30.392	43.984	1	84.92	C
ATOM	641	CG1	VAL	A	85	-32.193	-29.915	42.593	1	78.13	C
ATOM	642	CG2	VAL	A	85	-31.014	-31.719	43.792	1	77.79	C
ATOM	643	N	ALA	A	86	-31.338	-27.008	44.11	1	86.23	N
ATOM	644	CA	ALA	A	86	-32.03	-25.724	44.199	1	87.01	C
ATOM	645	C	ALA	A	86	-33.532	-25.872	43.898	1	88.69	C
ATOM	646	O	ALA	A	86	-33.929	-26.589	42.979	1	86.54	O
ATOM	647	CB	ALA	A	86	-31.357	-24.724	43.252	1	85.13	C
ATOM	648	N	GLN	A	87	-34.379	-25.149	44.622	1	88.38	N
ATOM	649	CA	GLN	A	87	-35.835	-25.258	44.484	1	89.09	C
ATOM	650	C	GLN	A	87	-36.329	-24.921	43.065	1	90.41	C
ATOM	651	O	GLN	A	87	-37.299	-25.505	42.58	1	88.74	O
ATOM	652	CB	GLN	A	87	-36.493	-24.345	45.534	1	87.29	C
ATOM	653	CG	GLN	A	87	-38.01	-24.557	45.654	1	81.03	C
ATOM	654	CD	GLN	A	87	-38.388	-25.958	46.132	1	80.63	C
ATOM	655	OE1	GLN	A	87	-37.592	-26.725	46.632	1	72.69	O
ATOM	656	NE2	GLN	A	87	-39.626	-26.354	45.996	1	70.15	N
ATOM	657	N	SER	A	88	-35.647	-24.006	42.369	1	87.92	N
ATOM	658	CA	SER	A	88	-35.909	-23.689	40.964	1	88.47	C
ATOM	659	C	SER	A	88	-35.66	-24.889	40.042	1	90.45	C
ATOM	660	O	SER	A	88	-36.487	-25.178	39.175	1	88.79	O
ATOM	661	CB	SER	A	88	-35.037	-22.506	40.535	1	87.08	C
ATOM	662	OG	SER	A	88	-33.685	-22.714	40.899	1	78.57	O
ATOM	663	N	VAL	A	89	-34.589	-25.642	40.268	1	90.04	N
ATOM	664	CA	VAL	A	89	-34.278	-26.871	39.521	1	91	C
ATOM	665	C	VAL	A	89	-35.345	-27.933	39.788	1	92.36	C
ATOM	666	O	VAL	A	89	-35.864	-28.523	38.846	1	91.62	O
ATOM	667	CB	VAL	A	89	-32.869	-27.389	39.857	1	90.69	C
ATOM	668	CG1	VAL	A	89	-32.562	-28.716	39.156	1	85.07	C
ATOM	669	CG2	VAL	A	89	-31.8	-26.371	39.43	1	85.09	C
ATOM	670	N	VAL	A	90	-35.77	-28.105	41.049	1	91.06	N
ATOM	671	CA	VAL	A	90	-36.858	-29.028	41.416	1	90.88	C
ATOM	672	C	VAL	A	90	-38.154	-28.704	40.665	1	91.89	C
ATOM	673	O	VAL	A	90	-38.842	-29.611	40.189	1	91	O
ATOM	674	CB	VAL	A	90	-37.093	-29.005	42.935	1	89.72	C
ATOM	675	CG1	VAL	A	90	-38.276	-29.886	43.352	1	82.31	C
ATOM	676	CG2	VAL	A	90	-35.854	-29.491	43.692	1	83.08	C
ATOM	677	N	GLN	A	91	-38.488	-27.429	40.476	1	91.34	N
ATOM	678	CA	GLN	A	91	-39.653	-27.015	39.686	1	91.12	C
ATOM	679	C	GLN	A	91	-39.526	-27.397	38.201	1	92.28	C
ATOM	680	O	GLN	A	91	-40.518	-27.788	37.582	1	91.34	O
ATOM	681	CB	GLN	A	91	-39.865	-25.503	39.81	1	90.29	C
ATOM	682	CG	GLN	A	91	-40.38	-25.084	41.195	1	83.63	C
ATOM	683	CD	GLN	A	91	-40.447	-23.563	41.351	1	78.31	C
ATOM	684	OE1	GLN	A	91	-40.154	-22.783	40.452	1	68.99	O
ATOM	685	NE2	GLN	A	91	-40.856	-23.074	42.499	1	64.47	N
ATOM	686	N	HIS	A	92	-38.325	-27.293	37.622	1	92.23	N
ATOM	687	CA	HIS	A	92	-38.07	-27.746	36.256	1	92.58	C
ATOM	688	C	HIS	A	92	-38.169	-29.275	36.133	1	93.35	C
ATOM	689	O	HIS	A	92	-38.86	-29.757	35.237	1	92.49	O
ATOM	690	CB	HIS	A	92	-36.715	-27.218	35.757	1	92.26	C
ATOM	691	CG	HIS	A	92	-36.674	-25.716	35.614	1	92.23	C
ATOM	692	ND1	HIS	A	92	-37.536	-24.94	34.88	1	83.71	N
ATOM	693	CD2	HIS	A	92	-35.769	-24.866	36.187	1	83.86	C
ATOM	694	CE1	HIS	A	92	-37.161	-23.653	35.004	1	85.68	C
ATOM	695	NE2	HIS	A	92	-36.091	-23.562	35.796	1	86.98	N
ATOM	696	N	LEU	A	93	-37.594	-30.032	37.069	1	91.89	N
ATOM	697	CA	LEU	A	93	-37.692	-31.498	37.114	1	91.58	C
ATOM	698	C	LEU	A	93	-39.152	-31.966	37.229	1	92.31	C
ATOM	699	O	LEU	A	93	-39.579	-32.847	36.486	1	91.37	O
ATOM	700	CB	LEU	A	93	-36.865	-32.04	38.295	1	91.68	C
ATOM	701	CG	LEU	A	93	-35.341	-31.824	38.202	1	91.1	C
ATOM	702	CD1	LEU	A	93	-34.675	-32.304	39.491	1	83.97	C
ATOM	703	CD2	LEU	A	93	-34.718	-32.562	37.025	1	85.52	C
ATOM	704	N	ARG	A	94	-39.948	-31.332	38.102	1	91.71	N
ATOM	705	CA	ARG	A	94	-41.391	-31.587	38.212	1	92.3	C
ATOM	706	C	ARG	A	94	-42.113	-31.357	36.887	1	93	C
ATOM	707	O	ARG	A	94	-42.934	-32.176	36.487	1	91.88	O
ATOM	708	CB	ARG	A	94	-41.985	-30.7	39.324	1	91.66	C
ATOM	709	CG	ARG	A	94	-43.505	-30.909	39.511	1	89.05	C
ATOM	710	CD	ARG	A	94	-44.043	-29.97	40.599	1	87.66	C
ATOM	711	NE	ARG	A	94	-45.516	-30.047	40.704	1	80.15	N
ATOM	712	CZ	ARG	A	94	-46.375	-29.04	40.757	1	76.53	C
ATOM	713	NH1	ARG	A	94	-46.008	-27.797	40.7	1	67.35	N
ATOM	714	NH2	ARG	A	94	-47.646	-29.267	40.866	1	68.05	N
ATOM	715	N	TRP	A	95	-41.809	-30.251	36.185	1	93.22	N
ATOM	716	CA	TRP	A	95	-42.423	-29.945	34.896	1	93.5	C
ATOM	717	C	TRP	A	95	-42.056	-30.978	33.825	1	94.19	C
ATOM	718	O	TRP	A	95	-42.946	-31.445	33.119	1	92.84	O
ATOM	719	CB	TRP	A	95	-42.043	-28.526	34.473	1	93.3	C
ATOM	720	CG	TRP	A	95	-42.65	-28.096	33.172	1	93.18	C
ATOM	721	CD1	TRP	A	95	-43.83	-27.467	33.024	1	90.1	C
ATOM	722	CD2	TRP	A	95	-42.119	-28.275	31.825	1	92.94	C
ATOM	723	NE1	TRP	A	95	-44.067	-27.23	31.682	1	90.91	N
ATOM	724	CE2	TRP	A	95	-43.045	-27.706	30.899	1	92.45	C
ATOM	725	CE3	TRP	A	95	-40.945	-28.851	31.292	1	91.82	C
ATOM	726	CZ2	TRP	A	95	-42.819	-27.702	29.512	1	91.86	C
ATOM	727	CZ3	TRP	A	95	-40.708	-28.858	29.903	1	89.64	C
ATOM	728	CH2	TRP	A	95	-41.641	-28.284	29.018	1	88.72	C
ATOM	729	N	ILE	A	96	-40.777	-31.392	33.735	1	93.34	N
ATOM	730	CA	ILE	A	96	-40.345	-32.45	32.809	1	93.42	C
ATOM	731	C	ILE	A	96	-41.091	-33.752	33.128	1	93.64	C
ATOM	732	O	ILE	A	96	-41.632	-34.378	32.221	1	92.47	O
ATOM	733	CB	ILE	A	96	-38.81	-32.644	32.837	1	93.85	C
ATOM	734	CG1	ILE	A	96	-38.058	-31.373	32.367	1	90.11	C
ATOM	735	CG2	ILE	A	96	-38.404	-33.817	31.922	1	89.92	C
ATOM	736	CD1	ILE	A	96	-36.561	-31.381	32.697	1	86.23	C
ATOM	737	N	MET	A	97	-41.219	-34.119	34.408	1	92.87	N
ATOM	738	CA	MET	A	97	-41.95	-35.308	34.855	1	92.52	C
ATOM	739	C	MET	A	97	-43.431	-35.266	34.441	1	92.6	C
ATOM	740	O	MET	A	97	-43.958	-36.26	33.953	1	91.79	O
ATOM	741	CB	MET	A	97	-41.787	-35.446	36.372	1	91.99	C
ATOM	742	CG	MET	A	97	-42.374	-36.753	36.915	1	89.25	C
ATOM	743	SD	MET	A	97	-42.179	-36.941	38.709	1	88.13	S
ATOM	744	CE	MET	A	97	-40.422	-37.347	38.813	1	77.65	C
ATOM	745	N	GLN	A	98	-44.095	-34.123	34.559	1	92.45	N
ATOM	746	CA	GLN	A	98	-45.469	-33.943	34.075	1	91.94	C
ATOM	747	C	GLN	A	98	-45.575	-34.186	32.564	1	92.06	C
ATOM	748	O	GLN	A	98	-46.504	-34.849	32.106	1	90.5	O
ATOM	749	CB	GLN	A	98	-45.963	-32.52	34.39	1	91.75	C
ATOM	750	CG	GLN	A	98	-46.263	-32.304	35.877	1	88.74	C
ATOM	751	CD	GLN	A	98	-46.658	-30.862	36.193	1	89.74	C
ATOM	752	OE1	GLN	A	98	-46.243	-29.893	35.567	1	82.59	O
ATOM	753	NE2	GLN	A	98	-47.487	-30.652	37.192	1	81.03	N
ATOM	754	N	LYS	A	99	-44.622	-33.66	31.778	1	93.27	N
ATOM	755	CA	LYS	A	99	-44.609	-33.822	30.316	1	92.47	C
ATOM	756	C	LYS	A	99	-44.314	-35.255	29.889	1	93.11	C
ATOM	757	O	LYS	A	99	-44.974	-35.751	28.977	1	91.45	O
ATOM	758	CB	LYS	A	99	-43.623	-32.817	29.688	1	92.26	C
ATOM	759	CG	LYS	A	99	-44.034	-31.342	29.893	1	91.43	C
ATOM	760	CD	LYS	A	99	-45.455	-31.092	29.381	1	88.62	C
ATOM	761	CE	LYS	A	99	-45.891	-29.642	29.494	1	85.17	C
ATOM	762	NZ	LYS	A	99	-47.247	-29.503	28.898	1	78.47	N
ATOM	763	N	ASP	A	100	-43.406	-35.926	30.582	1	93.37	N
ATOM	764	CA	ASP	A	100	-43.093	-37.335	30.341	1	92.54	C
ATOM	765	C	ASP	A	100	-44.304	-38.251	30.603	1	92.83	C
ATOM	766	O	ASP	A	100	-44.64	-39.096	29.772	1	90.31	O
ATOM	767	CB	ASP	A	100	-41.884	-37.714	31.212	1	91.65	C
ATOM	768	CG	ASP	A	100	-41.293	-39.079	30.866	1	91.24	C
ATOM	769	OD1	ASP	A	100	-41.543	-39.606	29.761	1	84.64	O
ATOM	770	OD2	ASP	A	100	-40.504	-39.605	31.672	1	85.14	O
ATOM	771	N	LEU	A	101	-45.033	-38.016	31.697	1	91.67	N
ATOM	772	CA	LEU	A	101	-46.28	-38.733	32.006	1	90.9	C
ATOM	773	C	LEU	A	101	-47.384	-38.48	30.969	1	91.41	C
ATOM	774	O	LEU	A	101	-48.175	-39.38	30.689	1	88.79	O
ATOM	775	CB	LEU	A	101	-46.77	-38.319	33.403	1	91.15	C
ATOM	776	CG	LEU	A	101	-45.922	-38.867	34.568	1	89.73	C
ATOM	777	CD1	LEU	A	101	-46.371	-38.203	35.871	1	82.15	C
ATOM	778	CD2	LEU	A	101	-46.075	-40.38	34.73	1	83.8	C
ATOM	779	N	LEU	A	102	-47.42	-37.28	30.374	1	91.94	N
ATOM	780	CA	LEU	A	102	-48.331	-36.94	29.275	1	91.01	C
ATOM	781	C	LEU	A	102	-47.873	-37.479	27.909	1	90.84	C
ATOM	782	O	LEU	A	102	-48.568	-37.283	26.914	1	88.39	O
ATOM	783	CB	LEU	A	102	-48.518	-35.414	29.231	1	91.19	C
ATOM	784	CG	LEU	A	102	-49.31	-34.827	30.415	1	89.25	C
ATOM	785	CD1	LEU	A	102	-49.219	-33.302	30.374	1	83.1	C
ATOM	786	CD2	LEU	A	102	-50.786	-35.222	30.375	1	84.27	C
ATOM	787	N	GLY	A	103	-46.709	-38.126	27.836	1	91.33	N
ATOM	788	CA	GLY	A	103	-46.155	-38.637	26.583	1	90.44	C
ATOM	789	C	GLY	A	103	-45.638	-37.556	25.63	1	91.55	C
ATOM	790	O	GLY	A	103	-45.525	-37.813	24.438	1	87.58	O
ATOM	791	N	GLN	A	104	-45.346	-36.356	26.127	1	91.44	N
ATOM	792	CA	GLN	A	104	-44.943	-35.196	25.331	1	91.91	C
ATOM	793	C	GLN	A	104	-43.419	-35.024	25.306	1	92.44	C
ATOM	794	O	GLN	A	104	-42.756	-35.141	26.335	1	90.06	O
ATOM	795	CB	GLN	A	104	-45.627	-33.928	25.867	1	90.88	C
ATOM	796	CG	GLN	A	104	-47.154	-33.984	25.718	1	89.92	C
ATOM	797	CD	GLN	A	104	-47.877	-32.744	26.241	1	89.98	C
ATOM	798	OE1	GLN	A	104	-47.379	-31.925	27.005	1	82.44	O
ATOM	799	NE2	GLN	A	104	-49.12	-32.556	25.848	1	80.78	N
ATOM	800	N	ASP	A	105	-42.872	-34.681	24.133	1	92.82	N
ATOM	801	CA	ASP	A	105	-41.455	-34.346	23.978	1	93.33	C
ATOM	802	C	ASP	A	105	-41.165	-32.918	24.46	1	93.76	C
ATOM	803	O	ASP	A	105	-41.991	-32.007	24.344	1	91.1	O
ATOM	804	CB	ASP	A	105	-41.004	-34.561	22.528	1	92.71	C
ATOM	805	CG	ASP	A	105	-41.14	-36.013	22.073	1	92.94	C
ATOM	806	OD1	ASP	A	105	-40.914	-36.955	22.868	1	86.18	O
ATOM	807	OD2	ASP	A	105	-41.505	-36.243	20.903	1	86.48	O
ATOM	808	N	VAL	A	106	-39.976	-32.725	25.035	1	93.77	N
ATOM	809	CA	VAL	A	106	-39.616	-31.515	25.779	1	94.21	C
ATOM	810	C	VAL	A	106	-38.531	-30.731	25.051	1	95.05	C
ATOM	811	O	VAL	A	106	-37.586	-31.304	24.53	1	93.15	O
ATOM	812	CB	VAL	A	106	-39.2	-31.895	27.214	1	91.99	C
ATOM	813	CG1	VAL	A	106	-38.6	-30.724	27.992	1	83.37	C
ATOM	814	CG2	VAL	A	106	-40.409	-32.397	28.015	1	84.17	C
ATOM	815	N	PHE	A	107	-38.619	-29.397	25.049	1	94.6	N
ATOM	816	CA	PHE	A	107	-37.571	-28.497	24.577	1	94.25	C
ATOM	817	C	PHE	A	107	-37.142	-27.545	25.694	1	94.6	C
ATOM	818	O	PHE	A	107	-37.912	-26.687	26.123	1	92.73	O
ATOM	819	CB	PHE	A	107	-38.061	-27.747	23.333	1	92.28	C
ATOM	820	CG	PHE	A	107	-36.951	-27.068	22.556	1	92.09	C
ATOM	821	CD1	PHE	A	107	-36.349	-25.892	23.031	1	84.01	C
ATOM	822	CD2	PHE	A	107	-36.5	-27.635	21.355	1	83.46	C
ATOM	823	CE1	PHE	A	107	-35.289	-25.298	22.32	1	81.21	C
ATOM	824	CE2	PHE	A	107	-35.445	-27.039	20.637	1	80.44	C
ATOM	825	CZ	PHE	A	107	-34.836	-25.873	21.125	1	83.88	C
ATOM	826	N	LEU	A	108	-35.903	-27.689	26.161	1	94.03	N
ATOM	827	CA	LEU	A	108	-35.31	-26.794	27.148	1	93.73	C
ATOM	828	C	LEU	A	108	-34.544	-25.681	26.426	1	93.53	C
ATOM	829	O	LEU	A	108	-33.499	-25.927	25.822	1	91.87	O
ATOM	830	CB	LEU	A	108	-34.423	-27.579	28.131	1	94.03	C
ATOM	831	CG	LEU	A	108	-35.095	-28.784	28.827	1	93.82	C
ATOM	832	CD1	LEU	A	108	-34.131	-29.393	29.846	1	87.34	C
ATOM	833	CD2	LEU	A	108	-36.383	-28.416	29.555	1	88.37	C
ATOM	834	N	ILE	A	109	-35.061	-24.466	26.479	1	94.33	N
ATOM	835	CA	ILE	A	109	-34.462	-23.288	25.854	1	93.73	C
ATOM	836	C	ILE	A	109	-33.826	-22.396	26.919	1	93.54	C
ATOM	837	O	ILE	A	109	-34.379	-22.231	28.001	1	90.98	O
ATOM	838	CB	ILE	A	109	-35.495	-22.568	24.958	1	91.2	C
ATOM	839	CG1	ILE	A	109	-34.807	-21.513	24.069	1	74.76	C
ATOM	840	CG2	ILE	A	109	-36.647	-21.949	25.772	1	76.3	C
ATOM	841	CD1	ILE	A	109	-35.708	-20.985	22.941	1	70.74	C
ATOM	842	N	GLY	A	110	-32.648	-21.824	26.643	1	92.12	N
ATOM	843	CA	GLY	A	110	-31.979	-20.949	27.606	1	91.66	C
ATOM	844	C	GLY	A	110	-30.602	-20.478	27.149	1	92.43	C
ATOM	845	O	GLY	A	110	-30.16	-20.87	26.069	1	90.44	O
ATOM	846	N	PRO	A	111	-29.907	-19.655	27.95	1	92.56	N
ATOM	847	CA	PRO	A	111	-28.598	-19.111	27.601	1	92.46	C
ATOM	848	C	PRO	A	111	-27.517	-20.204	27.474	1	93.2	C
ATOM	849	O	PRO	A	111	-27.729	-21.338	27.926	1	91.71	O
ATOM	850	CB	PRO	A	111	-28.282	-18.096	28.708	1	90.68	C
ATOM	851	CG	PRO	A	111	-29.049	-18.63	29.91	1	88.47	C
ATOM	852	CD	PRO	A	111	-30.306	-19.208	29.276	1	90.75	C
ATOM	853	N	PRO	A	112	-26.346	-19.89	26.861	1	92.35	N
ATOM	854	CA	PRO	A	112	-25.222	-20.82	26.791	1	92.27	C
ATOM	855	C	PRO	A	112	-24.766	-21.294	28.177	1	92.49	C
ATOM	856	O	PRO	A	112	-24.81	-20.532	29.138	1	89.5	O
ATOM	857	CB	PRO	A	112	-24.099	-20.068	26.066	1	90.33	C
ATOM	858	CG	PRO	A	112	-24.836	-19	25.27	1	88.25	C
ATOM	859	CD	PRO	A	112	-26.018	-18.659	26.163	1	90.91	C
ATOM	860	N	GLY	A	113	-24.31	-22.558	28.269	1	91.46	N
ATOM	861	CA	GLY	A	113	-23.838	-23.152	29.52	1	91.68	C
ATOM	862	C	GLY	A	113	-24.378	-24.564	29.78	1	93.08	C
ATOM	863	O	GLY	A	113	-25.256	-25.044	29.052	1	90.66	O
ATOM	864	N	PRO	A	114	-23.855	-25.254	30.813	1	92.34	N
ATOM	865	CA	PRO	A	114	-24.203	-26.649	31.091	1	93.15	C
ATOM	866	C	PRO	A	114	-25.561	-26.844	31.791	1	93.95	C
ATOM	867	O	PRO	A	114	-26.036	-27.974	31.875	1	91.78	O
ATOM	868	CB	PRO	A	114	-23.041	-27.168	31.956	1	91.57	C
ATOM	869	CG	PRO	A	114	-22.596	-25.922	32.723	1	91.09	C
ATOM	870	CD	PRO	A	114	-22.798	-24.803	31.7	1	92.76	C
ATOM	871	N	LEU	A	115	-26.212	-25.789	32.289	1	91.93	N
ATOM	872	CA	LEU	A	115	-27.385	-25.877	33.174	1	92.42	C
ATOM	873	C	LEU	A	115	-28.546	-26.687	32.566	1	93.63	C
ATOM	874	O	LEU	A	115	-29.104	-27.559	33.232	1	92.97	O
ATOM	875	CB	LEU	A	115	-27.826	-24.445	33.551	1	91.56	C
ATOM	876	CG	LEU	A	115	-29.034	-24.38	34.507	1	89.49	C
ATOM	877	CD1	LEU	A	115	-28.743	-25.033	35.862	1	81.07	C
ATOM	878	CD2	LEU	A	115	-29.421	-22.922	34.75	1	80.67	C
ATOM	879	N	ARG	A	116	-28.886	-26.442	31.289	1	94.09	N
ATOM	880	CA	ARG	A	116	-29.965	-27.164	30.584	1	94.61	C
ATOM	881	C	ARG	A	116	-29.683	-28.663	30.494	1	95.21	C
ATOM	882	O	ARG	A	116	-30.551	-29.477	30.808	1	94.26	O
ATOM	883	CB	ARG	A	116	-30.14	-26.596	29.167	1	93.77	C
ATOM	884	CG	ARG	A	116	-30.693	-25.171	29.164	1	91.34	C
ATOM	885	CD	ARG	A	116	-30.602	-24.559	27.767	1	90.38	C
ATOM	886	NE	ARG	A	116	-29.2	-24.263	27.401	1	85.59	N
ATOM	887	CZ	ARG	A	116	-28.71	-24.195	26.183	1	84.58	C
ATOM	888	NH1	ARG	A	116	-29.448	-24.337	25.127	1	72.53	N
ATOM	889	NH2	ARG	A	116	-27.44	-23.988	26	1	77.45	N
ATOM	890	N	ARG	A	117	-28.446	-29.012	30.123	1	94.98	N
ATOM	891	CA	ARG	A	117	-27.98	-30.397	30.048	1	95.05	C
ATOM	892	C	ARG	A	117	-27.966	-31.051	31.426	1	95.31	C
ATOM	893	O	ARG	A	117	-28.462	-32.165	31.564	1	94.59	O
ATOM	894	CB	ARG	A	117	-26.597	-30.422	29.376	1	94.45	C
ATOM	895	CG	ARG	A	117	-26.06	-31.85	29.204	1	92.49	C
ATOM	896	CD	ARG	A	117	-24.789	-31.871	28.349	1	92	C
ATOM	897	NE	ARG	A	117	-23.696	-31.084	28.952	1	87.56	N
ATOM	898	CZ	ARG	A	117	-23.003	-30.102	28.412	1	89.56	C
ATOM	899	NH1	ARG	A	117	-23.158	-29.699	27.188	1	77.31	N
ATOM	900	NH2	ARG	A	117	-22.118	-29.487	29.12	1	81.88	N
ATOM	901	N	SER	A	118	-27.486	-30.343	32.44	1	94.49	N
ATOM	902	CA	SER	A	118	-27.48	-30.829	33.821	1	93.9	C
ATOM	903	C	SER	A	118	-28.894	-31.174	34.304	1	94.61	C
ATOM	904	O	SER	A	118	-29.11	-32.276	34.797	1	93.36	O
ATOM	905	CB	SER	A	118	-26.825	-29.791	34.738	1	92.67	C
ATOM	906	OG	SER	A	118	-26.744	-30.283	36.057	1	78.52	O
ATOM	907	N	ILE	A	119	-29.883	-30.302	34.079	1	94.03	N
ATOM	908	CA	ILE	A	119	-31.285	-30.548	34.456	1	94.41	C
ATOM	909	C	ILE	A	119	-31.857	-31.77	33.721	1	94.96	C
ATOM	910	O	ILE	A	119	-32.519	-32.603	34.339	1	93.92	O
ATOM	911	CB	ILE	A	119	-32.133	-29.277	34.215	1	94.39	C
ATOM	912	CG1	ILE	A	119	-31.722	-28.174	35.22	1	91.35	C
ATOM	913	CG2	ILE	A	119	-33.64	-29.558	34.346	1	91.09	C
ATOM	914	CD1	ILE	A	119	-32.257	-26.782	34.868	1	84.84	C
ATOM	915	N	ALA	A	120	-31.58	-31.907	32.412	1	95.11	N
ATOM	916	CA	ALA	A	120	-32.025	-33.07	31.646	1	95.18	C
ATOM	917	C	ALA	A	120	-31.417	-34.373	32.189	1	95.35	C
ATOM	918	O	ALA	A	120	-32.143	-35.34	32.423	1	94.21	O
ATOM	919	CB	ALA	A	120	-31.679	-32.854	30.167	1	95.1	C
ATOM	920	N	MET	A	121	-30.107	-34.388	32.453	1	95.05	N
ATOM	921	CA	MET	A	121	-29.416	-35.569	32.985	1	94.85	C
ATOM	922	C	MET	A	121	-29.848	-35.905	34.42	1	94.69	C
ATOM	923	O	MET	A	121	-30.064	-37.076	34.723	1	93.07	O
ATOM	924	CB	MET	A	121	-27.894	-35.377	32.898	1	94.6	C
ATOM	925	CG	MET	A	121	-27.385	-35.273	31.451	1	93.39	C
ATOM	926	SD	MET	A	121	-27.745	-36.698	30.389	1	91.92	S
ATOM	927	CE	MET	A	121	-27.077	-36.07	28.827	1	82.16	C
ATOM	928	N	GLN	A	122	-30.067	-34.894	35.262	1	94.25	N
ATOM	929	CA	GLN	A	122	-30.621	-35.081	36.609	1	93.57	C
ATOM	930	C	GLN	A	122	-32.002	-35.744	36.573	1	93.5	C
ATOM	931	O	GLN	A	122	-32.289	-36.632	37.369	1	92.55	O
ATOM	932	CB	GLN	A	122	-30.741	-33.723	37.319	1	93.61	C
ATOM	933	CG	GLN	A	122	-29.393	-33.18	37.809	1	91	C
ATOM	934	CD	GLN	A	122	-29.487	-31.764	38.369	1	91.21	C
ATOM	935	OE1	GLN	A	122	-30.542	-31.155	38.494	1	83.9	O
ATOM	936	NE2	GLN	A	122	-28.378	-31.175	38.743	1	81.94	N
ATOM	937	N	TYR	A	123	-32.858	-35.332	35.635	1	93.3	N
ATOM	938	CA	TYR	A	123	-34.167	-35.964	35.461	1	92.8	C
ATOM	939	C	TYR	A	123	-34.048	-37.441	35.078	1	92.95	C
ATOM	940	O	TYR	A	123	-34.748	-38.287	35.635	1	91.13	O
ATOM	941	CB	TYR	A	123	-34.974	-35.189	34.411	1	92.94	C
ATOM	942	CG	TYR	A	123	-36.322	-35.828	34.148	1	92.91	C
ATOM	943	CD1	TYR	A	123	-36.554	-36.573	32.971	1	83.79	C
ATOM	944	CD2	TYR	A	123	-37.314	-35.754	35.142	1	84.98	C
ATOM	945	CE1	TYR	A	123	-37.772	-37.26	32.799	1	85.88	C
ATOM	946	CE2	TYR	A	123	-38.529	-36.443	34.978	1	85.26	C
ATOM	947	CZ	TYR	A	123	-38.755	-37.205	33.814	1	90.81	C
ATOM	948	OH	TYR	A	123	-39.907	-37.903	33.697	1	90.13	O
ATOM	949	N	LEU	A	124	-33.155	-37.757	34.135	1	93.98	N
ATOM	950	CA	LEU	A	124	-32.951	-39.124	33.652	1	93.61	C
ATOM	951	C	LEU	A	124	-32.312	-40.023	34.715	1	93.04	C
ATOM	952	O	LEU	A	124	-32.726	-41.173	34.852	1	91.47	O
ATOM	953	CB	LEU	A	124	-32.119	-39.086	32.362	1	94.11	C
ATOM	954	CG	LEU	A	124	-32.819	-38.374	31.187	1	94.08	C
ATOM	955	CD1	LEU	A	124	-31.851	-38.238	30.018	1	88.59	C
ATOM	956	CD2	LEU	A	124	-34.066	-39.111	30.713	1	89	C
ATOM	957	N	GLU	A	125	-31.373	-39.495	35.506	1	93.13	N
ATOM	958	CA	GLU	A	125	-30.807	-40.191	36.672	1	92.03	C
ATOM	959	C	GLU	A	125	-31.887	-40.485	37.72	1	91.64	C
ATOM	960	O	GLU	A	125	-32.046	-41.626	38.159	1	89.08	O
ATOM	961	CB	GLU	A	125	-29.67	-39.337	37.261	1	90.98	C
ATOM	962	CG	GLU	A	125	-28.96	-40.003	38.451	1	89.01	C
ATOM	963	CD	GLU	A	125	-27.743	-39.208	38.971	1	89.96	C
ATOM	964	OE1	GLU	A	125	-27.012	-39.744	39.832	1	81.21	O
ATOM	965	OE2	GLU	A	125	-27.511	-38.07	38.507	1	83.62	O
ATOM	966	N	LEU	A	126	-32.695	-39.478	38.058	1	91.81	N
ATOM	967	CA	LEU	A	126	-33.763	-39.6	39.048	1	90.61	C
ATOM	968	C	LEU	A	126	-34.824	-40.639	38.653	1	91.21	C
ATOM	969	O	LEU	A	126	-35.355	-41.347	39.504	1	89.05	O
ATOM	970	CB	LEU	A	126	-34.398	-38.206	39.225	1	89.33	C
ATOM	971	CG	LEU	A	126	-35.472	-38.125	40.325	1	82.99	C
ATOM	972	CD1	LEU	A	126	-34.874	-38.292	41.719	1	76.2	C
ATOM	973	CD2	LEU	A	126	-36.165	-36.765	40.262	1	76.04	C
ATOM	974	N	THR	A	127	-35.13	-40.717	37.344	1	91.46	N
ATOM	975	CA	THR	A	127	-36.141	-41.642	36.8	1	91.25	C
ATOM	976	C	THR	A	127	-35.565	-42.98	36.329	1	91.13	C
ATOM	977	O	THR	A	127	-36.32	-43.824	35.847	1	88.54	O
ATOM	978	CB	THR	A	127	-36.967	-40.978	35.691	1	91.38	C
ATOM	979	OG1	THR	A	127	-36.149	-40.482	34.66	1	85.29	O
ATOM	980	CG2	THR	A	127	-37.804	-39.813	36.216	1	83.34	C
ATOM	981	N	LYS	A	128	-34.25	-43.188	36.468	1	92.02	N
ATOM	982	CA	LYS	A	128	-33.493	-44.361	35.987	1	91.96	C
ATOM	983	C	LYS	A	128	-33.762	-44.68	34.506	1	93.04	C
ATOM	984	O	LYS	A	128	-33.919	-45.842	34.116	1	90.22	O
ATOM	985	CB	LYS	A	128	-33.685	-45.574	36.91	1	90.65	C
ATOM	986	CG	LYS	A	128	-33.179	-45.333	38.344	1	87.4	C
ATOM	987	CD	LYS	A	128	-33.157	-46.654	39.13	1	79.75	C
ATOM	988	CE	LYS	A	128	-32.544	-46.428	40.521	1	72.35	C
ATOM	989	NZ	LYS	A	128	-32.35	-47.701	41.26	1	61.46	N
ATOM	990	N	ARG	A	129	-33.846	-43.646	33.674	1	93.22	N
ATOM	991	CA	ARG	A	129	-34.089	-43.789	32.233	1	93.77	C
ATOM	992	C	ARG	A	129	-32.786	-43.844	31.444	1	94.86	C
ATOM	993	O	ARG	A	129	-31.882	-43.048	31.662	1	92.65	O
ATOM	994	CB	ARG	A	129	-35.012	-42.681	31.709	1	92.61	C
ATOM	995	CG	ARG	A	129	-36.438	-42.826	32.247	1	86.56	C
ATOM	996	CD	ARG	A	129	-37.449	-41.985	31.454	1	83.38	C
ATOM	997	NE	ARG	A	129	-37.645	-42.544	30.106	1	79.11	N
ATOM	998	CZ	ARG	A	129	-38.582	-42.205	29.239	1	75.27	C
ATOM	999	NH1	ARG	A	129	-39.467	-41.295	29.49	1	65.81	N
ATOM	1000	NH2	ARG	A	129	-38.634	-42.786	28.081	1	67.07	N
ATOM	1001	N	GLU	A	130	-32.743	-44.755	30.467	1	93.4	N
ATOM	1002	CA	GLU	A	130	-31.636	-44.891	29.522	1	93.71	C
ATOM	1003	C	GLU	A	130	-31.576	-43.695	28.564	1	94.11	C
ATOM	1004	O	GLU	A	130	-32.609	-43.254	28.046	1	91.9	O
ATOM	1005	CB	GLU	A	130	-31.794	-46.184	28.711	1	92.13	C
ATOM	1006	CG	GLU	A	130	-31.724	-47.46	29.564	1	89.79	C
ATOM	1007	CD	GLU	A	130	-32.099	-48.721	28.77	1	91.06	C
ATOM	1008	OE1	GLU	A	130	-32.618	-49.674	29.399	1	82.11	O
ATOM	1009	OE2	GLU	A	130	-31.895	-48.753	27.537	1	84.26	O
ATOM	1010	N	VAL	A	131	-30.371	-43.176	28.297	1	94.36	N
ATOM	1011	CA	VAL	A	131	-30.142	-42.018	27.426	1	94.6	C
ATOM	1012	C	VAL	A	131	-29.327	-42.374	26.186	1	94.69	C
ATOM	1013	O	VAL	A	131	-28.256	-42.972	26.273	1	92.46	O
ATOM	1014	CB	VAL	A	131	-29.539	-40.838	28.215	1	93.1	C
ATOM	1015	CG1	VAL	A	131	-28.126	-41.077	28.747	1	87.24	C
ATOM	1016	CG2	VAL	A	131	-29.524	-39.556	27.376	1	84.86	C
ATOM	1017	N	GLU	A	132	-29.819	-41.947	25.031	1	94.43	N
ATOM	1018	CA	GLU	A	132	-29.03	-41.755	23.823	1	94.05	C
ATOM	1019	C	GLU	A	132	-28.788	-40.252	23.657	1	94.57	C
ATOM	1020	O	GLU	A	132	-29.73	-39.463	23.613	1	92.66	O
ATOM	1021	CB	GLU	A	132	-29.764	-42.334	22.605	1	92.98	C
ATOM	1022	CG	GLU	A	132	-29.811	-43.877	22.591	1	87.93	C
ATOM	1023	CD	GLU	A	132	-28.489	-44.554	22.197	1	91	C
ATOM	1024	OE1	GLU	A	132	-28.455	-45.81	22.192	1	81.34	O
ATOM	1025	OE2	GLU	A	132	-27.524	-43.869	21.8	1	83.24	O
ATOM	1026	N	TYR	A	133	-27.521	-39.839	23.597	1	94.82	N
ATOM	1027	CA	TYR	A	133	-27.146	-38.427	23.524	1	94.52	C
ATOM	1028	C	TYR	A	133	-26.389	-38.131	22.235	1	94.35	C
ATOM	1029	O	TYR	A	133	-25.467	-38.86	21.876	1	92.42	O
ATOM	1030	CB	TYR	A	133	-26.342	-38.042	24.771	1	93.55	C
ATOM	1031	CG	TYR	A	133	-25.766	-36.638	24.731	1	93.7	C
ATOM	1032	CD1	TYR	A	133	-24.559	-36.408	24.048	1	87.42	C
ATOM	1033	CD2	TYR	A	133	-26.44	-35.556	25.337	1	87.5	C
ATOM	1034	CE1	TYR	A	133	-24.028	-35.109	23.959	1	87.03	C
ATOM	1035	CE2	TYR	A	133	-25.905	-34.254	25.258	1	86.96	C
ATOM	1036	CZ	TYR	A	133	-24.695	-34.034	24.564	1	90.22	C
ATOM	1037	OH	TYR	A	133	-24.162	-32.789	24.463	1	88.66	O
ATOM	1038	N	ILE	A	134	-26.725	-37.021	21.591	1	93.93	N
ATOM	1039	CA	ILE	A	134	-25.976	-36.492	20.455	1	93.43	C
ATOM	1040	C	ILE	A	134	-25.836	-34.97	20.57	1	93.66	C
ATOM	1041	O	ILE	A	134	-26.808	-34.249	20.807	1	92.14	O
ATOM	1042	CB	ILE	A	134	-26.586	-36.962	19.12	1	92.16	C
ATOM	1043	CG1	ILE	A	134	-25.665	-36.574	17.942	1	82.44	C
ATOM	1044	CG2	ILE	A	134	-28.019	-36.448	18.919	1	81.92	C
ATOM	1045	CD1	ILE	A	134	-26.023	-37.258	16.62	1	76.35	C
ATOM	1046	N	ALA	A	135	-24.595	-34.494	20.385	1	92.96	N
ATOM	1047	CA	ALA	A	135	-24.311	-33.082	20.179	1	92.36	C
ATOM	1048	C	ALA	A	135	-24.385	-32.787	18.679	1	92.36	C
ATOM	1049	O	ALA	A	135	-23.592	-33.319	17.9	1	90.41	O
ATOM	1050	CB	ALA	A	135	-22.938	-32.746	20.771	1	91.24	C
ATOM	1051	N	LEU	A	136	-25.331	-31.96	18.283	1	92.36	N
ATOM	1052	CA	LEU	A	136	-25.497	-31.541	16.901	1	91.93	C
ATOM	1053	C	LEU	A	136	-24.494	-30.434	16.576	1	91.33	C
ATOM	1054	O	LEU	A	136	-24.306	-29.483	17.341	1	89.14	O
ATOM	1055	CB	LEU	A	136	-26.949	-31.109	16.652	1	91.56	C
ATOM	1056	CG	LEU	A	136	-28.01	-32.188	16.947	1	91.43	C
ATOM	1057	CD1	LEU	A	136	-29.405	-31.603	16.755	1	84.91	C
ATOM	1058	CD2	LEU	A	136	-27.885	-33.397	16.028	1	84.85	C
ATOM	1059	N	SER	A	137	-23.86	-30.567	15.441	1	90.16	N
ATOM	1060	CA	SER	A	137	-22.918	-29.6	14.887	1	88.61	C
ATOM	1061	C	SER	A	137	-23.33	-29.233	13.464	1	87.51	C
ATOM	1062	O	SER	A	137	-24.235	-29.836	12.888	1	85.09	O
ATOM	1063	CB	SER	A	137	-21.499	-30.178	14.932	1	87.92	C
ATOM	1064	OG	SER	A	137	-21.335	-31.183	13.95	1	83.01	O
ATOM	1065	N	ARG	A	138	-22.636	-28.266	12.877	1	86.19	N
ATOM	1066	CA	ARG	A	138	-22.799	-27.933	11.459	1	83.62	C
ATOM	1067	C	ARG	A	138	-22.523	-29.127	10.538	1	83.37	C
ATOM	1068	O	ARG	A	138	-23.099	-29.21	9.461	1	78	O
ATOM	1069	CB	ARG	A	138	-21.868	-26.757	11.132	1	80.22	C
ATOM	1070	CG	ARG	A	138	-22.036	-26.278	9.685	1	73.23	C
ATOM	1071	CD	ARG	A	138	-21.067	-25.138	9.38	1	69.86	C
ATOM	1072	NE	ARG	A	138	-21.178	-24.744	7.964	1	61.89	N
ATOM	1073	CZ	ARG	A	138	-20.317	-24.002	7.285	1	55.42	C
ATOM	1074	NH1	ARG	A	138	-19.254	-23.498	7.846	1	51.84	N
ATOM	1075	NH2	ARG	A	138	-20.518	-23.759	6.021	1	48.84	N
ATOM	1076	N	ASP	A	139	-21.657	-30.038	10.979	1	83.86	N
ATOM	1077	CA	ASP	A	139	-21.195	-31.176	10.177	1	82.09	C
ATOM	1078	C	ASP	A	139	-22.056	-32.437	10.377	1	82.92	C
ATOM	1079	O	ASP	A	139	-21.774	-33.482	9.797	1	80.36	O
ATOM	1080	CB	ASP	A	139	-19.719	-31.445	10.503	1	79.62	C
ATOM	1081	CG	ASP	A	139	-18.859	-30.175	10.46	1	75.82	C
ATOM	1082	OD1	ASP	A	139	-18.83	-29.5	9.411	1	70.37	O
ATOM	1083	OD2	ASP	A	139	-18.254	-29.857	11.513	1	70.14	O
ATOM	1084	N	THR	A	140	-23.106	-32.371	11.21	1	85.87	N
ATOM	1085	CA	THR	A	140	-24.035	-33.481	11.442	1	86.33	C
ATOM	1086	C	THR	A	140	-24.863	-33.752	10.187	1	85.24	C
ATOM	1087	O	THR	A	140	-25.46	-32.836	9.624	1	82.98	O
ATOM	1088	CB	THR	A	140	-24.964	-33.199	12.628	1	87.46	C
ATOM	1089	OG1	THR	A	140	-24.22	-32.907	13.79	1	79.81	O
ATOM	1090	CG2	THR	A	140	-25.86	-34.391	12.978	1	80.25	C
ATOM	1091	N	THR	A	141	-24.942	-35.023	9.787	1	84.13	N
ATOM	1092	CA	THR	A	141	-25.675	-35.481	8.599	1	83.25	C
ATOM	1093	C	THR	A	141	-26.89	-36.336	8.978	1	84.58	C
ATOM	1094	O	THR	A	141	-27.045	-36.764	10.125	1	83.62	O
ATOM	1095	CB	THR	A	141	-24.74	-36.245	7.646	1	80.44	C
ATOM	1096	OG1	THR	A	141	-24.232	-37.403	8.258	1	74.68	O
ATOM	1097	CG2	THR	A	141	-23.553	-35.397	7.187	1	72.94	C
ATOM	1098	N	GLU	A	142	-27.772	-36.62	8.005	1	83.42	N
ATOM	1099	CA	GLU	A	142	-28.892	-37.549	8.193	1	83.74	C
ATOM	1100	C	GLU	A	142	-28.414	-38.929	8.674	1	85.05	C
ATOM	1101	O	GLU	A	142	-29.029	-39.538	9.55	1	83.18	O
ATOM	1102	CB	GLU	A	142	-29.689	-37.655	6.869	1	80.26	C
ATOM	1103	CG	GLU	A	142	-30.789	-38.739	6.909	1	71.38	C
ATOM	1104	CD	GLU	A	142	-31.717	-38.799	5.68	1	69.35	C
ATOM	1105	OE1	GLU	A	142	-32.637	-39.666	5.697	1	61.55	O
ATOM	1106	OE2	GLU	A	142	-31.551	-37.99	4.74	1	61.48	O
ATOM	1107	N	THR	A	143	-27.271	-39.392	8.154	1	85.78	N
ATOM	1108	CA	THR	A	143	-26.702	-40.707	8.488	1	85.24	C
ATOM	1109	C	THR	A	143	-26.256	-40.821	9.949	1	86.7	C
ATOM	1110	O	THR	A	143	-26.252	-41.921	10.498	1	84.88	O
ATOM	1111	CB	THR	A	143	-25.516	-41.043	7.571	1	82.8	C
ATOM	1112	OG1	THR	A	143	-24.497	-40.077	7.677	1	74.82	O
ATOM	1113	CG2	THR	A	143	-25.923	-41.114	6.098	1	72.17	C
ATOM	1114	N	ASP	A	144	-25.932	-39.704	10.601	1	87.91	N
ATOM	1115	CA	ASP	A	144	-25.558	-39.663	12.022	1	88.43	C
ATOM	1116	C	ASP	A	144	-26.787	-39.78	12.952	1	90.18	C
ATOM	1117	O	ASP	A	144	-26.652	-40.156	14.119	1	89.22	O
ATOM	1118	CB	ASP	A	144	-24.777	-38.374	12.326	1	87.49	C
ATOM	1119	CG	ASP	A	144	-23.491	-38.216	11.502	1	86.08	C
ATOM	1120	OD1	ASP	A	144	-22.693	-39.178	11.409	1	80.85	O
ATOM	1121	OD2	ASP	A	144	-23.285	-37.114	10.951	1	80.48	O
ATOM	1122	N	LEU	A	145	-27.977	-39.49	12.443	1	89.34	N
ATOM	1123	CA	LEU	A	145	-29.232	-39.568	13.199	1	90.11	C
ATOM	1124	C	LEU	A	145	-29.987	-40.879	12.952	1	91.1	C
ATOM	1125	O	LEU	A	145	-30.525	-41.474	13.889	1	89.65	O
ATOM	1126	CB	LEU	A	145	-30.112	-38.358	12.827	1	89.34	C
ATOM	1127	CG	LEU	A	145	-29.529	-36.991	13.238	1	88.66	C
ATOM	1128	CD1	LEU	A	145	-30.411	-35.87	12.695	1	82.51	C
ATOM	1129	CD2	LEU	A	145	-29.46	-36.847	14.758	1	82.82	C
ATOM	1130	N	LYS	A	146	-30.035	-41.337	11.703	1	89.27	N
ATOM	1131	CA	LYS	A	146	-30.931	-42.393	11.22	1	89.33	C
ATOM	1132	C	LYS	A	146	-30.228	-43.745	11.128	1	90.59	C
ATOM	1133	O	LYS	A	146	-30.373	-44.58	12.023	1	88.17	O
ATOM	1134	CB	LYS	A	146	-31.527	-41.906	9.891	1	86.12	C
ATOM	1135	CG	LYS	A	146	-32.665	-42.776	9.355	1	80.59	C
ATOM	1136	CD	LYS	A	146	-33.09	-42.162	8.019	1	80.05	C
ATOM	1137	CE	LYS	A	146	-34.164	-42.962	7.302	1	71.49	C
ATOM	1138	NZ	LYS	A	146	-34.351	-42.4	5.945	1	65.71	N
ATOM	1139	N	GLN	A	147	-29.476	-43.988	10.057	1	88.02	N
ATOM	1140	CA	GLN	A	147	-28.697	-45.206	9.837	1	87.78	C
ATOM	1141	C	GLN	A	147	-27.393	-44.892	9.122	1	86.42	C
ATOM	1142	O	GLN	A	147	-27.357	-44.082	8.199	1	82.91	O
ATOM	1143	CB	GLN	A	147	-29.472	-46.238	9.005	1	86.39	C
ATOM	1144	CG	GLN	A	147	-30.601	-46.899	9.793	1	84.06	C
ATOM	1145	CD	GLN	A	147	-31.193	-48.087	9.047	1	86.98	C
ATOM	1146	OE1	GLN	A	147	-31.517	-48.033	7.87	1	78.97	O
ATOM	1147	NE2	GLN	A	147	-31.351	-49.209	9.702	1	78.59	N
ATOM	1148	N	ARG	A	148	-26.341	-45.59	9.515	1	86.65	N
ATOM	1149	CA	ARG	A	148	-25.021	-45.471	8.901	1	85.43	C
ATOM	1150	C	ARG	A	148	-24.694	-46.724	8.112	1	85.83	C
ATOM	1151	O	ARG	A	148	-24.845	-47.834	8.624	1	83.52	O
ATOM	1152	CB	ARG	A	148	-23.994	-45.207	10.005	1	83.25	C
ATOM	1153	CG	ARG	A	148	-22.608	-44.921	9.429	1	77.12	C
ATOM	1154	CD	ARG	A	148	-21.64	-44.576	10.563	1	75.03	C
ATOM	1155	NE	ARG	A	148	-21.222	-45.764	11.323	1	65.77	N
ATOM	1156	CZ	ARG	A	148	-20.812	-45.796	12.573	1	59.9	C
ATOM	1157	NH1	ARG	A	148	-20.811	-44.736	13.327	1	55.65	N
ATOM	1158	NH2	ARG	A	148	-20.385	-46.909	13.088	1	51.96	N
ATOM	1159	N	ARG	A	149	-24.2	-46.565	6.894	1	83.15	N
ATOM	1160	CA	ARG	A	149	-23.695	-47.662	6.065	1	82.14	C
ATOM	1161	C	ARG	A	149	-22.222	-47.924	6.383	1	83.27	C
ATOM	1162	O	ARG	A	149	-21.427	-46.991	6.472	1	79.71	O
ATOM	1163	CB	ARG	A	149	-23.958	-47.321	4.596	1	77.98	C
ATOM	1164	CG	ARG	A	149	-23.771	-48.521	3.664	1	69.04	C
ATOM	1165	CD	ARG	A	149	-24.094	-48.091	2.23	1	66.29	C
ATOM	1166	NE	ARG	A	149	-23.904	-49.193	1.266	1	57.49	N
ATOM	1167	CZ	ARG	A	149	-23.965	-49.096	-0.045	1	50.52	C
ATOM	1168	NH1	ARG	A	149	-24.226	-47.966	-0.64	1	47.57	N
ATOM	1169	NH2	ARG	A	149	-23.759	-50.142	-0.788	1	44.27	N
ATOM	1170	N	GLU	A	150	-21.855	-49.184	6.549	1	82.59	N
ATOM	1171	CA	GLU	A	150	-20.47	-49.65	6.688	1	82.35	C
ATOM	1172	C	GLU	A	150	-20.19	-50.797	5.712	1	82.12	C
ATOM	1173	O	GLU	A	150	-21.107	-51.473	5.249	1	78.82	O
ATOM	1174	CB	GLU	A	150	-20.168	-50.077	8.128	1	81.13	C
ATOM	1175	CG	GLU	A	150	-20.128	-48.884	9.098	1	77.9	C
ATOM	1176	CD	GLU	A	150	-19.599	-49.242	10.497	1	77.54	C
ATOM	1177	OE1	GLU	A	150	-19.487	-48.301	11.318	1	68.56	O
ATOM	1178	OE2	GLU	A	150	-19.328	-50.422	10.779	1	68.93	O
ATOM	1179	N	ILE	A	151	-18.904	-51.006	5.396	1	81.26	N
ATOM	1180	CA	ILE	A	151	-18.456	-52.081	4.508	1	80.31	C
ATOM	1181	C	ILE	A	151	-17.636	-53.066	5.339	1	81.43	C
ATOM	1182	O	ILE	A	151	-16.685	-52.666	6.007	1	80.19	O
ATOM	1183	CB	ILE	A	151	-17.674	-51.525	3.296	1	77.67	C
ATOM	1184	CG1	ILE	A	151	-18.523	-50.494	2.508	1	73.59	C
ATOM	1185	CG2	ILE	A	151	-17.24	-52.68	2.372	1	71.46	C
ATOM	1186	CD1	ILE	A	151	-17.779	-49.796	1.366	1	65.2	C
ATOM	1187	N	ARG	A	152	-17.999	-54.352	5.3	1	82.7	N
ATOM	1188	CA	ARG	A	152	-17.216	-55.465	5.856	1	82.33	C
ATOM	1189	C	ARG	A	152	-17.196	-56.622	4.87	1	82.33	C
ATOM	1190	O	ARG	A	152	-18.242	-56.982	4.328	1	78.15	O
ATOM	1191	CB	ARG	A	152	-17.776	-55.949	7.203	1	81.16	C
ATOM	1192	CG	ARG	A	152	-17.605	-54.922	8.323	1	75.1	C
ATOM	1193	CD	ARG	A	152	-18.027	-55.506	9.679	1	73.95	C
ATOM	1194	NE	ARG	A	152	-18.031	-54.462	10.714	1	66.58	N
ATOM	1195	CZ	ARG	A	152	-18.544	-54.54	11.93	1	60.28	C
ATOM	1196	NH1	ARG	A	152	-19.079	-55.644	12.383	1	56.69	N
ATOM	1197	NH2	ARG	A	152	-18.535	-53.489	12.701	1	53.93	N
ATOM	1198	N	ALA	A	153	-16.014	-57.192	4.651	1	83.54	N
ATOM	1199	CA	ALA	A	153	-15.805	-58.29	3.705	1	83.45	C
ATOM	1200	C	ALA	A	153	-16.434	-58.027	2.315	1	83.16	C
ATOM	1201	O	ALA	A	153	-17.048	-58.906	1.712	1	77.89	O
ATOM	1202	CB	ALA	A	153	-16.249	-59.6	4.365	1	82.56	C
ATOM	1203	N	GLY	A	154	-16.344	-56.772	1.839	1	78.28	N
ATOM	1204	CA	GLY	A	154	-16.898	-56.342	0.553	1	76.47	C
ATOM	1205	C	GLY	A	154	-18.429	-56.203	0.501	1	77.95	C
ATOM	1206	O	GLY	A	154	-18.975	-55.881	-0.551	1	73.75	O
ATOM	1207	N	THR	A	155	-19.144	-56.432	1.614	1	80.56	N
ATOM	1208	CA	THR	A	155	-20.602	-56.277	1.704	1	81.35	C
ATOM	1209	C	THR	A	155	-20.978	-55.052	2.534	1	81.69	C
ATOM	1210	O	THR	A	155	-20.372	-54.766	3.564	1	78.25	O
ATOM	1211	CB	THR	A	155	-21.298	-57.534	2.232	1	78.67	C
ATOM	1212	OG1	THR	A	155	-20.848	-57.898	3.51	1	70.16	O
ATOM	1213	CG2	THR	A	155	-21.099	-58.736	1.31	1	69.76	C
ATOM	1214	N	ALA	A	156	-21.989	-54.308	2.078	1	79.01	N
ATOM	1215	CA	ALA	A	156	-22.501	-53.153	2.798	1	78.73	C
ATOM	1216	C	ALA	A	156	-23.61	-53.562	3.779	1	80.68	C
ATOM	1217	O	ALA	A	156	-24.539	-54.27	3.405	1	78.8	O
ATOM	1218	CB	ALA	A	156	-22.989	-52.116	1.786	1	75.05	C
ATOM	1219	N	PHE	A	157	-23.541	-53.067	5.016	1	83.57	N
ATOM	1220	CA	PHE	A	157	-24.558	-53.258	6.05	1	83.3	C
ATOM	1221	C	PHE	A	157	-24.874	-51.928	6.742	1	85.32	C
ATOM	1222	O	PHE	A	157	-24.076	-50.993	6.723	1	82.1	O
ATOM	1223	CB	PHE	A	157	-24.116	-54.353	7.032	1	79.17	C
ATOM	1224	CG	PHE	A	157	-22.915	-53.98	7.875	1	71.77	C
ATOM	1225	CD1	PHE	A	157	-21.63	-54.017	7.32	1	64.72	C
ATOM	1226	CD2	PHE	A	157	-23.096	-53.554	9.204	1	64.21	C
ATOM	1227	CE1	PHE	A	157	-20.523	-53.601	8.078	1	55.5	C
ATOM	1228	CE2	PHE	A	157	-21.983	-53.143	9.968	1	56.73	C
ATOM	1229	CZ	PHE	A	157	-20.7	-53.155	9.398	1	55.58	C
ATOM	1230	N	TYR	A	158	-26.051	-51.842	7.349	1	86.73	N
ATOM	1231	CA	TYR	A	158	-26.527	-50.639	8.024	1	87.39	C
ATOM	1232	C	TYR	A	158	-26.446	-50.792	9.544	1	88.89	C
ATOM	1233	O	TYR	A	158	-26.816	-51.827	10.092	1	87.08	O
ATOM	1234	CB	TYR	A	158	-27.943	-50.308	7.558	1	84.79	C
ATOM	1235	CG	TYR	A	158	-28.02	-49.861	6.108	1	82.58	C
ATOM	1236	CD1	TYR	A	158	-27.824	-48.507	5.782	1	76.49	C
ATOM	1237	CD2	TYR	A	158	-28.291	-50.795	5.088	1	77.02	C
ATOM	1238	CE1	TYR	A	158	-27.909	-48.077	4.445	1	74.48	C
ATOM	1239	CE2	TYR	A	158	-28.372	-50.371	3.747	1	74.56	C
ATOM	1240	CZ	TYR	A	158	-28.189	-49.009	3.427	1	77.18	C
ATOM	1241	OH	TYR	A	158	-28.283	-48.595	2.137	1	74.63	O
ATOM	1242	N	ILE	A	159	-25.96	-49.746	10.214	1	89	N
ATOM	1243	CA	ILE	A	159	-25.91	-49.636	11.672	1	89.56	C
ATOM	1244	C	ILE	A	159	-26.895	-48.556	12.114	1	90.48	C
ATOM	1245	O	ILE	A	159	-26.793	-47.4	11.69	1	88.64	O
ATOM	1246	CB	ILE	A	159	-24.479	-49.338	12.174	1	88.03	C
ATOM	1247	CG1	ILE	A	159	-23.512	-50.462	11.74	1	82.05	C
ATOM	1248	CG2	ILE	A	159	-24.47	-49.167	13.703	1	80.42	C
ATOM	1249	CD1	ILE	A	159	-22.073	-50.267	12.233	1	71.41	C
ATOM	1250	N	ASP	A	160	-27.808	-48.924	12.997	1	91.82	N
ATOM	1251	CA	ASP	A	160	-28.774	-47.999	13.576	1	92.58	C
ATOM	1252	C	ASP	A	160	-28.073	-46.934	14.434	1	92.76	C
ATOM	1253	O	ASP	A	160	-27.244	-47.246	15.296	1	90.48	O
ATOM	1254	CB	ASP	A	160	-29.819	-48.77	14.403	1	92.09	C
ATOM	1255	CG	ASP	A	160	-30.717	-49.683	13.556	1	92.36	C
ATOM	1256	OD1	ASP	A	160	-30.748	-49.53	12.317	1	86.72	O
ATOM	1257	OD2	ASP	A	160	-31.411	-50.562	14.109	1	87.84	O
ATOM	1258	N	GLN	A	161	-28.411	-45.67	14.219	1	91.86	N
ATOM	1259	CA	GLN	A	161	-27.87	-44.539	14.963	1	92.2	C
ATOM	1260	C	GLN	A	161	-28.773	-44.144	16.14	1	93.26	C
ATOM	1261	O	GLN	A	161	-29.821	-44.747	16.377	1	92.08	O
ATOM	1262	CB	GLN	A	161	-27.575	-43.372	14.011	1	91.49	C
ATOM	1263	CG	GLN	A	161	-26.513	-43.705	12.947	1	89.46	C
ATOM	1264	CD	GLN	A	161	-25.211	-44.21	13.563	1	88.58	C
ATOM	1265	OE1	GLN	A	161	-24.538	-43.546	14.332	1	78.46	O
ATOM	1266	NE2	GLN	A	161	-24.828	-45.433	13.287	1	75.53	N
ATOM	1267	N	CYS	A	162	-28.351	-43.124	16.89	1	92.55	N
ATOM	1268	CA	CYS	A	162	-28.952	-42.74	18.17	1	92.65	C
ATOM	1269	C	CYS	A	162	-30.483	-42.586	18.135	1	93.99	C
ATOM	1270	O	CYS	A	162	-31.16	-43.119	19.021	1	92.31	O
ATOM	1271	CB	CYS	A	162	-28.268	-41.453	18.66	1	90.19	C
ATOM	1272	SG	CYS	A	162	-28.461	-40.105	17.446	1	84.75	S
ATOM	1273	N	ALA	A	163	-31.064	-41.939	17.112	1	93.24	N
ATOM	1274	CA	ALA	A	163	-32.51	-41.729	17.044	1	93.61	C
ATOM	1275	C	ALA	A	163	-33.284	-43.038	16.814	1	94.49	C
ATOM	1276	O	ALA	A	163	-34.324	-43.261	17.439	1	93.16	O
ATOM	1277	CB	ALA	A	163	-32.807	-40.696	15.954	1	92.98	C
ATOM	1278	N	VAL	A	164	-32.759	-43.921	15.964	1	94.06	N
ATOM	1279	CA	VAL	A	164	-33.365	-45.226	15.673	1	94.46	C
ATOM	1280	C	VAL	A	164	-33.269	-46.144	16.889	1	94.74	C
ATOM	1281	O	VAL	A	164	-34.282	-46.7	17.308	1	93.59	O
ATOM	1282	CB	VAL	A	164	-32.734	-45.872	14.424	1	93.67	C
ATOM	1283	CG1	VAL	A	164	-33.331	-47.254	14.13	1	87.07	C
ATOM	1284	CG2	VAL	A	164	-32.949	-44.988	13.191	1	86.8	C
ATOM	1285	N	ARG	A	165	-32.092	-46.243	17.521	1	94.6	N
ATOM	1286	CA	ARG	A	165	-31.894	-47.038	18.745	1	94.25	C
ATOM	1287	C	ARG	A	165	-32.786	-46.556	19.891	1	94.72	C
ATOM	1288	O	ARG	A	165	-33.435	-47.37	20.544	1	93.52	O
ATOM	1289	CB	ARG	A	165	-30.423	-47.007	19.187	1	93.64	C
ATOM	1290	CG	ARG	A	165	-29.471	-47.726	18.212	1	90.67	C
ATOM	1291	CD	ARG	A	165	-28.106	-47.985	18.848	1	89.47	C
ATOM	1292	NE	ARG	A	165	-27.445	-46.747	19.31	1	83.72	N
ATOM	1293	CZ	ARG	A	165	-26.491	-46.063	18.713	1	82.35	C
ATOM	1294	NH1	ARG	A	165	-25.963	-46.424	17.578	1	72.08	N
ATOM	1295	NH2	ARG	A	165	-26.046	-44.981	19.274	1	73.94	N
ATOM	1296	N	ALA	A	166	-32.866	-45.225	20.085	1	94.24	N
ATOM	1297	CA	ALA	A	166	-33.742	-44.663	21.107	1	94.24	C
ATOM	1298	C	ALA	A	166	-35.214	-45.024	20.861	1	94.67	C
ATOM	1299	O	ALA	A	166	-35.914	-45.435	21.79	1	93.48	O
ATOM	1300	CB	ALA	A	166	-33.535	-43.146	21.155	1	94.23	C
ATOM	1301	N	ALA	A	167	-35.67	-44.926	19.609	1	94.25	N
ATOM	1302	CA	ALA	A	167	-37.047	-45.234	19.241	1	93.99	C
ATOM	1303	C	ALA	A	167	-37.399	-46.723	19.416	1	94.22	C
ATOM	1304	O	ALA	A	167	-38.451	-47.044	19.974	1	92.54	O
ATOM	1305	CB	ALA	A	167	-37.275	-44.762	17.803	1	93.9	C
ATOM	1306	N	THR	A	168	-36.522	-47.627	18.986	1	94.41	N
ATOM	1307	CA	THR	A	168	-36.79	-49.076	19.038	1	93.72	C
ATOM	1308	C	THR	A	168	-36.655	-49.655	20.445	1	93.47	C
ATOM	1309	O	THR	A	168	-37.454	-50.502	20.85	1	90.43	O
ATOM	1310	CB	THR	A	168	-35.88	-49.847	18.073	1	93.03	C
ATOM	1311	OG1	THR	A	168	-34.52	-49.558	18.313	1	85.23	O
ATOM	1312	CG2	THR	A	168	-36.168	-49.495	16.612	1	83.27	C
ATOM	1313	N	GLU	A	169	-35.692	-49.179	21.231	1	93.89	N
ATOM	1314	CA	GLU	A	169	-35.393	-49.719	22.565	1	93.36	C
ATOM	1315	C	GLU	A	169	-36.142	-49.001	23.701	1	93.39	C
ATOM	1316	O	GLU	A	169	-36.187	-49.494	24.829	1	88.67	O
ATOM	1317	CB	GLU	A	169	-33.88	-49.736	22.797	1	92.43	C
ATOM	1318	CG	GLU	A	169	-33.142	-50.647	21.794	1	89.5	C
ATOM	1319	CD	GLU	A	169	-31.645	-50.78	22.106	1	84.78	C
ATOM	1320	OE1	GLU	A	169	-30.876	-51.127	21.191	1	73.54	O
ATOM	1321	OE2	GLU	A	169	-31.255	-50.533	23.271	1	72.88	O
ATOM	1322	N	GLY	A	170	-36.774	-47.859	23.41	1	93.1	N
ATOM	1323	CA	GLY	A	170	-37.543	-47.079	24.387	1	92.65	C
ATOM	1324	C	GLY	A	170	-36.695	-46.168	25.27	1	93.54	C
ATOM	1325	O	GLY	A	170	-37.092	-45.847	26.395	1	90.09	O
ATOM	1326	N	ARG	A	171	-35.545	-45.755	24.776	1	94.9	N
ATOM	1327	CA	ARG	A	171	-34.61	-44.84	25.437	1	95.02	C
ATOM	1328	C	ARG	A	171	-35.044	-43.385	25.261	1	95.45	C
ATOM	1329	O	ARG	A	171	-35.857	-43.058	24.394	1	93.6	O
ATOM	1330	CB	ARG	A	171	-33.187	-45.073	24.91	1	94.07	C
ATOM	1331	CG	ARG	A	171	-32.707	-46.516	25.121	1	92.82	C
ATOM	1332	CD	ARG	A	171	-31.295	-46.683	24.564	1	91.25	C
ATOM	1333	NE	ARG	A	171	-30.809	-48.056	24.737	1	87.98	N
ATOM	1334	CZ	ARG	A	171	-29.789	-48.606	24.115	1	86.07	C
ATOM	1335	NH1	ARG	A	171	-29.026	-47.941	23.296	1	80.38	N
ATOM	1336	NH2	ARG	A	171	-29.525	-49.855	24.301	1	80.05	N
ATOM	1337	N	THR	A	172	-34.486	-42.485	26.075	1	94.53	N
ATOM	1338	CA	THR	A	172	-34.693	-41.046	25.89	1	95.22	C
ATOM	1339	C	THR	A	172	-33.603	-40.479	24.992	1	95.42	C
ATOM	1340	O	THR	A	172	-32.423	-40.593	25.305	1	93.2	O
ATOM	1341	CB	THR	A	172	-34.754	-40.293	27.221	1	94.62	C
ATOM	1342	OG1	THR	A	172	-35.73	-40.895	28.046	1	84.45	O
ATOM	1343	CG2	THR	A	172	-35.163	-38.833	27.036	1	84.33	C
ATOM	1344	N	LEU	A	173	-33.993	-39.848	23.887	1	95.01	N
ATOM	1345	CA	LEU	A	173	-33.071	-39.175	22.976	1	94.78	C
ATOM	1346	C	LEU	A	173	-32.834	-37.737	23.449	1	95.41	C
ATOM	1347	O	LEU	A	173	-33.769	-36.94	23.491	1	94.28	O
ATOM	1348	CB	LEU	A	173	-33.657	-39.244	21.554	1	94.25	C
ATOM	1349	CG	LEU	A	173	-32.795	-38.566	20.474	1	93.97	C
ATOM	1350	CD1	LEU	A	173	-31.45	-39.269	20.284	1	86	C
ATOM	1351	CD2	LEU	A	173	-33.541	-38.592	19.138	1	86.29	C
ATOM	1352	N	VAL	A	174	-31.584	-37.393	23.771	1	95.99	N
ATOM	1353	CA	VAL	A	174	-31.192	-36.018	24.103	1	95.87	C
ATOM	1354	C	VAL	A	174	-30.47	-35.395	22.912	1	95.33	C
ATOM	1355	O	VAL	A	174	-29.403	-35.858	22.517	1	93.74	O
ATOM	1356	CB	VAL	A	174	-30.356	-35.953	25.394	1	95.51	C
ATOM	1357	CG1	VAL	A	174	-29.947	-34.509	25.72	1	90.04	C
ATOM	1358	CG2	VAL	A	174	-31.148	-36.488	26.592	1	89.59	C
ATOM	1359	N	LEU	A	175	-31.049	-34.333	22.346	1	95.37	N
ATOM	1360	CA	LEU	A	175	-30.523	-33.58	21.206	1	94.37	C
ATOM	1361	C	LEU	A	175	-30.006	-32.228	21.698	1	94.27	C
ATOM	1362	O	LEU	A	175	-30.806	-31.38	22.088	1	92.48	O
ATOM	1363	CB	LEU	A	175	-31.639	-33.377	20.161	1	93	C
ATOM	1364	CG	LEU	A	175	-32.277	-34.658	19.586	1	91.58	C
ATOM	1365	CD1	LEU	A	175	-33.43	-34.282	18.653	1	85.07	C
ATOM	1366	CD2	LEU	A	175	-31.273	-35.489	18.797	1	85.84	C
ATOM	1367	N	GLU	A	176	-28.691	-31.997	21.675	1	94.17	N
ATOM	1368	CA	GLU	A	176	-28.112	-30.702	22.068	1	94.08	C
ATOM	1369	C	GLU	A	176	-27.626	-29.916	20.852	1	93.54	C
ATOM	1370	O	GLU	A	176	-26.946	-30.46	19.992	1	90.86	O
ATOM	1371	CB	GLU	A	176	-27.009	-30.886	23.128	1	93.03	C
ATOM	1372	CG	GLU	A	176	-26.489	-29.538	23.678	1	91.42	C
ATOM	1373	CD	GLU	A	176	-25.599	-29.665	24.934	1	90.71	C
ATOM	1374	OE1	GLU	A	176	-25.388	-28.648	25.641	1	81.91	O
ATOM	1375	OE2	GLU	A	176	-25.138	-30.772	25.262	1	83.57	O
ATOM	1376	N	GLY	A	177	-27.933	-28.619	20.789	1	91.86	N
ATOM	1377	CA	GLY	A	177	-27.452	-27.723	19.738	1	91.33	C
ATOM	1378	C	GLY	A	177	-28.25	-27.795	18.438	1	91.88	C
ATOM	1379	O	GLY	A	177	-27.661	-27.719	17.363	1	89.17	O
ATOM	1380	N	LEU	A	178	-29.589	-27.923	18.514	1	91.57	N
ATOM	1381	CA	LEU	A	178	-30.447	-27.957	17.323	1	90.51	C
ATOM	1382	C	LEU	A	178	-30.214	-26.753	16.402	1	89.95	C
ATOM	1383	O	LEU	A	178	-30.25	-26.887	15.184	1	86.16	O
ATOM	1384	CB	LEU	A	178	-31.938	-28.01	17.713	1	89.16	C
ATOM	1385	CG	LEU	A	178	-32.463	-29.432	17.995	1	87.77	C
ATOM	1386	CD1	LEU	A	178	-32.091	-29.907	19.398	1	77.91	C
ATOM	1387	CD2	LEU	A	178	-33.986	-29.467	17.881	1	77.67	C
ATOM	1388	N	GLU	A	179	-29.925	-25.593	16.97	1	90.11	N
ATOM	1389	CA	GLU	A	179	-29.636	-24.369	16.231	1	88.86	C
ATOM	1390	C	GLU	A	179	-28.303	-24.411	15.454	1	87.55	C
ATOM	1391	O	GLU	A	179	-28.058	-23.533	14.628	1	84.92	O
ATOM	1392	CB	GLU	A	179	-29.692	-23.167	17.189	1	88.09	C
ATOM	1393	CG	GLU	A	179	-28.507	-23.013	18.17	1	85.02	C
ATOM	1394	CD	GLU	A	179	-28.464	-24.019	19.336	1	86.94	C
ATOM	1395	OE1	GLU	A	179	-27.419	-24.056	20.022	1	78.88	O
ATOM	1396	OE2	GLU	A	179	-29.461	-24.728	19.582	1	81.83	O
ATOM	1397	N	LYS	A	180	-27.447	-25.411	15.707	1	89.44	N
ATOM	1398	CA	LYS	A	180	-26.155	-25.575	15.02	1	88.2	C
ATOM	1399	C	LYS	A	180	-26.249	-26.46	13.778	1	87.47	C
ATOM	1400	O	LYS	A	180	-25.413	-26.325	12.888	1	83.97	O
ATOM	1401	CB	LYS	A	180	-25.098	-26.134	15.986	1	87.77	C
ATOM	1402	CG	LYS	A	180	-24.902	-25.314	17.277	1	86.78	C
ATOM	1403	CD	LYS	A	180	-24.497	-23.851	17.022	1	82.14	C
ATOM	1404	CE	LYS	A	180	-24.286	-23.173	18.377	1	76.97	C
ATOM	1405	NZ	LYS	A	180	-23.954	-21.739	18.255	1	67.34	N
ATOM	1406	N	ALA	A	181	-27.234	-27.354	13.716	1	87.49	N
ATOM	1407	CA	ALA	A	181	-27.409	-28.262	12.589	1	86.15	C
ATOM	1408	C	ALA	A	181	-27.843	-27.516	11.313	1	85.11	C
ATOM	1409	O	ALA	A	181	-28.507	-26.475	11.363	1	82.41	O
ATOM	1410	CB	ALA	A	181	-28.405	-29.358	12.981	1	86.12	C
ATOM	1411	N	GLU	A	182	-27.502	-28.086	10.154	1	81.95	N
ATOM	1412	CA	GLU	A	182	-28.017	-27.59	8.885	1	79.74	C
ATOM	1413	C	GLU	A	182	-29.534	-27.819	8.789	1	78.73	C
ATOM	1414	O	GLU	A	182	-30.067	-28.847	9.208	1	74.17	O
ATOM	1415	CB	GLU	A	182	-27.3	-28.23	7.687	1	76.25	C
ATOM	1416	CG	GLU	A	182	-25.824	-27.802	7.581	1	69.45	C
ATOM	1417	CD	GLU	A	182	-25.177	-28.184	6.235	1	64.53	C
ATOM	1418	OE1	GLU	A	182	-24.086	-27.637	5.952	1	58.08	O
ATOM	1419	OE2	GLU	A	182	-25.794	-28.958	5.472	1	55.65	O
ATOM	1420	N	ARG	A	183	-30.235	-26.863	8.176	1	78.32	N
ATOM	1421	CA	ARG	A	183	-31.704	-26.878	8.064	1	77.55	C
ATOM	1422	C	ARG	A	183	-32.259	-28.133	7.394	1	78.42	C
ATOM	1423	O	ARG	A	183	-33.359	-28.555	7.717	1	72.83	O
ATOM	1424	CB	ARG	A	183	-32.18	-25.649	7.291	1	73.14	C
ATOM	1425	CG	ARG	A	183	-32.041	-24.369	8.116	1	65.85	C
ATOM	1426	CD	ARG	A	183	-32.58	-23.197	7.302	1	61.67	C
ATOM	1427	NE	ARG	A	183	-32.648	-21.978	8.11	1	54.35	N
ATOM	1428	CZ	ARG	A	183	-33.32	-20.892	7.799	1	47	C
ATOM	1429	NH1	ARG	A	183	-33.887	-20.737	6.629	1	43.6	N
ATOM	1430	NH2	ARG	A	183	-33.452	-19.951	8.683	1	41.68	N
ATOM	1431	N	ASN	A	184	-31.49	-28.743	6.488	1	77.17	N
ATOM	1432	CA	ASN	A	184	-31.917	-29.918	5.732	1	76.9	C
ATOM	1433	C	ASN	A	184	-31.856	-31.224	6.547	1	79.22	C
ATOM	1434	O	ASN	A	184	-32.441	-32.212	6.135	1	75.88	O
ATOM	1435	CB	ASN	A	184	-31.059	-30.011	4.461	1	72.28	C
ATOM	1436	CG	ASN	A	184	-31.236	-28.821	3.526	1	64.95	C
ATOM	1437	OD1	ASN	A	184	-32.179	-28.05	3.599	1	56.84	O
ATOM	1438	ND2	ASN	A	184	-30.312	-28.625	2.615	1	57.27	N
ATOM	1439	N	VAL	A	185	-31.158	-31.232	7.691	1	80.19	N
ATOM	1440	CA	VAL	A	185	-30.937	-32.436	8.509	1	82.21	C
ATOM	1441	C	VAL	A	185	-32.061	-32.636	9.529	1	84.34	C
ATOM	1442	O	VAL	A	185	-32.521	-33.756	9.752	1	82.74	O
ATOM	1443	CB	VAL	A	185	-29.562	-32.357	9.2	1	80.51	C
ATOM	1444	CG1	VAL	A	185	-29.277	-33.583	10.072	1	72.73	C
ATOM	1445	CG2	VAL	A	185	-28.433	-32.25	8.168	1	74.26	C
ATOM	1446	N	LEU	A	186	-32.545	-31.564	10.134	1	84.38	N
ATOM	1447	CA	LEU	A	186	-33.569	-31.632	11.184	1	84.96	C
ATOM	1448	C	LEU	A	186	-34.949	-32.155	10.722	1	85.91	C
ATOM	1449	O	LEU	A	186	-35.586	-32.863	11.506	1	83.34	O
ATOM	1450	CB	LEU	A	186	-33.695	-30.264	11.871	1	83.2	C
ATOM	1451	CG	LEU	A	186	-32.431	-29.792	12.613	1	82.71	C
ATOM	1452	CD1	LEU	A	186	-32.685	-28.393	13.177	1	77.21	C
ATOM	1453	CD2	LEU	A	186	-32.057	-30.721	13.771	1	77.69	C
ATOM	1454	N	PRO	A	187	-35.424	-31.897	9.488	1	84.05	N
ATOM	1455	CA	PRO	A	187	-36.696	-32.441	8.993	1	82.97	C
ATOM	1456	C	PRO	A	187	-36.801	-33.969	9.04	1	84.25	C
ATOM	1457	O	PRO	A	187	-37.906	-34.497	9.148	1	81.95	O
ATOM	1458	CB	PRO	A	187	-36.824	-31.926	7.557	1	80.77	C
ATOM	1459	CG	PRO	A	187	-36.078	-30.6	7.596	1	77.57	C
ATOM	1460	CD	PRO	A	187	-34.924	-30.905	8.546	1	81.19	C
ATOM	1461	N	VAL	A	188	-35.672	-34.681	9.02	1	84.89	N
ATOM	1462	CA	VAL	A	188	-35.621	-36.149	9.117	1	84.29	C
ATOM	1463	C	VAL	A	188	-36.286	-36.658	10.402	1	86.01	C
ATOM	1464	O	VAL	A	188	-36.888	-37.731	10.416	1	83.87	O
ATOM	1465	CB	VAL	A	188	-34.158	-36.621	9.045	1	82.17	C
ATOM	1466	CG1	VAL	A	188	-34.026	-38.145	9.115	1	73.32	C
ATOM	1467	CG2	VAL	A	188	-33.506	-36.151	7.739	1	73.6	C
ATOM	1468	N	LEU	A	189	-36.228	-35.868	11.467	1	87.09	N
ATOM	1469	CA	LEU	A	189	-36.816	-36.214	12.76	1	87.09	C
ATOM	1470	C	LEU	A	189	-38.314	-35.882	12.862	1	88.02	C
ATOM	1471	O	LEU	A	189	-38.963	-36.353	13.79	1	85.76	O
ATOM	1472	CB	LEU	A	189	-36.02	-35.518	13.878	1	86.01	C
ATOM	1473	CG	LEU	A	189	-34.535	-35.924	13.977	1	84.77	C
ATOM	1474	CD1	LEU	A	189	-33.867	-35.108	15.084	1	79.73	C
ATOM	1475	CD2	LEU	A	189	-34.363	-37.409	14.299	1	80.19	C
ATOM	1476	N	ASN	A	190	-38.891	-35.106	11.941	1	88.54	N
ATOM	1477	CA	ASN	A	190	-40.268	-34.622	12.06	1	87.18	C
ATOM	1478	C	ASN	A	190	-41.283	-35.767	12.167	1	87.06	C
ATOM	1479	O	ASN	A	190	-42.089	-35.784	13.094	1	84.08	O
ATOM	1480	CB	ASN	A	190	-40.619	-33.695	10.88	1	84.74	C
ATOM	1481	CG	ASN	A	190	-40.028	-32.302	11.007	1	81.66	C
ATOM	1482	OD1	ASN	A	190	-39.694	-31.83	12.075	1	73.95	O
ATOM	1483	ND2	ASN	A	190	-39.943	-31.574	9.922	1	73.67	N
ATOM	1484	N	ASN	A	191	-41.202	-36.757	11.272	1	88.44	N
ATOM	1485	CA	ASN	A	191	-42.129	-37.889	11.29	1	87.99	C
ATOM	1486	C	ASN	A	191	-41.935	-38.772	12.531	1	88.53	C
ATOM	1487	O	ASN	A	191	-42.904	-39.288	13.079	1	86.68	O
ATOM	1488	CB	ASN	A	191	-41.96	-38.701	10	1	86.26	C
ATOM	1489	CG	ASN	A	191	-42.565	-38.031	8.781	1	80.75	C
ATOM	1490	OD1	ASN	A	191	-43.342	-37.097	8.856	1	73.14	O
ATOM	1491	ND2	ASN	A	191	-42.239	-38.509	7.604	1	72.5	N
ATOM	1492	N	LEU	A	192	-40.689	-38.914	13.009	1	89.67	N
ATOM	1493	CA	LEU	A	192	-40.422	-39.669	14.23	1	89.74	C
ATOM	1494	C	LEU	A	192	-40.992	-38.958	15.472	1	90.41	C
ATOM	1495	O	LEU	A	192	-41.502	-39.614	16.374	1	89.01	O
ATOM	1496	CB	LEU	A	192	-38.905	-39.91	14.349	1	90.15	C
ATOM	1497	CG	LEU	A	192	-38.513	-40.799	15.541	1	89.48	C
ATOM	1498	CD1	LEU	A	192	-39.046	-42.227	15.4	1	80.68	C
ATOM	1499	CD2	LEU	A	192	-36.994	-40.867	15.667	1	81.48	C
ATOM	1500	N	LEU	A	193	-40.943	-37.626	15.509	1	91.27	N
ATOM	1501	CA	LEU	A	193	-41.488	-36.824	16.607	1	90.59	C
ATOM	1502	C	LEU	A	193	-43.019	-36.742	16.575	1	90.38	C
ATOM	1503	O	LEU	A	193	-43.657	-36.794	17.622	1	88.02	O
ATOM	1504	CB	LEU	A	193	-40.87	-35.416	16.547	1	90.07	C
ATOM	1505	CG	LEU	A	193	-39.371	-35.371	16.898	1	89.67	C
ATOM	1506	CD1	LEU	A	193	-38.807	-33.998	16.542	1	82.51	C
ATOM	1507	CD2	LEU	A	193	-39.134	-35.617	18.381	1	83.04	C
ATOM	1508	N	GLU	A	194	-43.617	-36.63	15.388	1	89.38	N
ATOM	1509	CA	GLU	A	194	-45.068	-36.477	15.229	1	88.3	C
ATOM	1510	C	GLU	A	194	-45.815	-37.803	15.335	1	88.07	C
ATOM	1511	O	GLU	A	194	-46.693	-37.963	16.179	1	83	O
ATOM	1512	CB	GLU	A	194	-45.344	-35.803	13.884	1	85.44	C
ATOM	1513	CG	GLU	A	194	-46.843	-35.584	13.615	1	78.13	C
ATOM	1514	CD	GLU	A	194	-47.082	-34.627	12.441	1	74.67	C
ATOM	1515	OE1	GLU	A	194	-48.146	-33.97	12.441	1	66.72	O
ATOM	1516	OE2	GLU	A	194	-46.146	-34.337	11.669	1	65.93	O
ATOM	1517	N	ASN	A	195	-45.453	-38.751	14.475	1	90.47	N
ATOM	1518	CA	ASN	A	195	-46.21	-39.981	14.266	1	89.61	C
ATOM	1519	C	ASN	A	195	-45.535	-41.202	14.893	1	90.22	C
ATOM	1520	O	ASN	A	195	-46.105	-42.29	14.874	1	86.82	O
ATOM	1521	CB	ASN	A	195	-46.446	-40.157	12.758	1	88.28	C
ATOM	1522	CG	ASN	A	195	-47.3	-39.049	12.173	1	86.51	C
ATOM	1523	OD1	ASN	A	195	-48.263	-38.594	12.764	1	78.44	O
ATOM	1524	ND2	ASN	A	195	-46.977	-38.587	10.99	1	77.61	N
ATOM	1525	N	ARG	A	196	-44.33	-41.044	15.455	1	90.81	N
ATOM	1526	CA	ARG	A	196	-43.45	-42.143	15.867	1	92.04	C
ATOM	1527	C	ARG	A	196	-43.172	-43.11	14.716	1	93.21	C
ATOM	1528	O	ARG	A	196	-43.079	-44.313	14.922	1	89.52	O
ATOM	1529	CB	ARG	A	196	-43.983	-42.841	17.135	1	91.2	C
ATOM	1530	CG	ARG	A	196	-44.266	-41.905	18.323	1	90.84	C
ATOM	1531	CD	ARG	A	196	-42.995	-41.183	18.783	1	89.08	C
ATOM	1532	NE	ARG	A	196	-43.221	-40.45	20.04	1	86.66	N
ATOM	1533	CZ	ARG	A	196	-42.58	-39.355	20.428	1	83.91	C
ATOM	1534	NH1	ARG	A	196	-41.626	-38.814	19.741	1	74.99	N
ATOM	1535	NH2	ARG	A	196	-42.895	-38.763	21.527	1	77.87	N
ATOM	1536	N	GLU	A	197	-43.019	-42.554	13.504	1	91.29	N
ATOM	1537	CA	GLU	A	197	-42.803	-43.307	12.274	1	91.06	C
ATOM	1538	C	GLU	A	197	-41.552	-42.811	11.548	1	90.91	C
ATOM	1539	O	GLU	A	197	-41.264	-41.617	11.502	1	87.58	O
ATOM	1540	CB	GLU	A	197	-44.039	-43.221	11.367	1	88.92	C
ATOM	1541	CG	GLU	A	197	-45.193	-44.058	11.945	1	84.73	C
ATOM	1542	CD	GLU	A	197	-46.506	-43.977	11.171	1	84.94	C
ATOM	1543	OE1	GLU	A	197	-47.438	-44.734	11.543	1	74.54	O
ATOM	1544	OE2	GLU	A	197	-46.662	-43.151	10.256	1	75.83	O
ATOM	1545	N	MET	A	198	-40.793	-43.755	10.972	1	91.07	N
ATOM	1546	CA	MET	A	198	-39.601	-43.416	10.199	1	91.16	C
ATOM	1547	C	MET	A	198	-39.275	-44.533	9.208	1	91.59	C
ATOM	1548	O	MET	A	198	-39.183	-45.7	9.58	1	88.95	O
ATOM	1549	CB	MET	A	198	-38.431	-43.152	11.163	1	89.17	C
ATOM	1550	CG	MET	A	198	-37.116	-42.806	10.463	1	86.54	C
ATOM	1551	SD	MET	A	198	-35.74	-42.463	11.599	1	86.7	S
ATOM	1552	CE	MET	A	198	-36.123	-40.761	12.067	1	77.06	C
ATOM	1553	N	GLN	A	199	-39.039	-44.171	7.955	1	91.98	N
ATOM	1554	CA	GLN	A	199	-38.541	-45.11	6.951	1	90.63	C
ATOM	1555	C	GLN	A	199	-37.014	-45.185	7.011	1	89.98	C
ATOM	1556	O	GLN	A	199	-36.345	-44.154	6.912	1	87.15	O
ATOM	1557	CB	GLN	A	199	-39.051	-44.694	5.569	1	88.17	C
ATOM	1558	CG	GLN	A	199	-38.703	-45.74	4.5	1	79.1	C
ATOM	1559	CD	GLN	A	199	-39.306	-45.412	3.136	1	73.39	C
ATOM	1560	OE1	GLN	A	199	-39.916	-44.38	2.909	1	65.39	O
ATOM	1561	NE2	GLN	A	199	-39.161	-46.287	2.164	1	60.66	N
ATOM	1562	N	LEU	A	200	-36.466	-46.386	7.148	1	89.77	N
ATOM	1563	CA	LEU	A	200	-35.032	-46.642	7.212	1	89.26	C
ATOM	1564	C	LEU	A	200	-34.461	-47.037	5.84	1	88.36	C
ATOM	1565	O	LEU	A	200	-35.185	-47.447	4.935	1	85.31	O
ATOM	1566	CB	LEU	A	200	-34.758	-47.702	8.297	1	89.07	C
ATOM	1567	CG	LEU	A	200	-35.233	-47.341	9.72	1	89.48	C
ATOM	1568	CD1	LEU	A	200	-34.806	-48.439	10.692	1	82.24	C
ATOM	1569	CD2	LEU	A	200	-34.661	-46.018	10.216	1	83.15	C
ATOM	1570	N	GLU	A	201	-33.146	-46.882	5.678	1	86.73	N
ATOM	1571	CA	GLU	A	201	-32.46	-47.122	4.398	1	84.4	C
ATOM	1572	C	GLU	A	201	-32.286	-48.61	4.076	1	84.8	C
ATOM	1573	O	GLU	A	201	-32.223	-48.991	2.909	1	79.56	O
ATOM	1574	CB	GLU	A	201	-31.09	-46.437	4.412	1	80.9	C
ATOM	1575	CG	GLU	A	201	-31.222	-44.912	4.516	1	75.21	C
ATOM	1576	CD	GLU	A	201	-29.875	-44.18	4.506	1	68.85	C
ATOM	1577	OE1	GLU	A	201	-29.952	-42.935	4.439	1	60.86	O
ATOM	1578	OE2	GLU	A	201	-28.825	-44.858	4.55	1	58.24	O
ATOM	1579	N	ASP	A	202	-32.28	-49.47	5.093	1	87.01	N
ATOM	1580	CA	ASP	A	202	-32.262	-50.929	4.95	1	86.68	C
ATOM	1581	C	ASP	A	202	-33.628	-51.524	4.551	1	87.28	C
ATOM	1582	O	ASP	A	202	-33.767	-52.741	4.398	1	82.4	O
ATOM	1583	CB	ASP	A	202	-31.717	-51.555	6.242	1	85.35	C
ATOM	1584	CG	ASP	A	202	-32.61	-51.366	7.475	1	86	C
ATOM	1585	OD1	ASP	A	202	-33.676	-50.72	7.381	1	80.61	O
ATOM	1586	OD2	ASP	A	202	-32.23	-51.882	8.545	1	81.88	O
ATOM	1587	N	GLY	A	203	-34.626	-50.665	4.371	1	87.17	N
ATOM	1588	CA	GLY	A	203	-35.991	-51.037	4.017	1	87.78	C
ATOM	1589	C	GLY	A	203	-36.907	-51.312	5.211	1	90.03	C
ATOM	1590	O	GLY	A	203	-38.074	-51.621	4.996	1	86.8	O
ATOM	1591	N	ARG	A	204	-36.434	-51.193	6.457	1	90.87	N
ATOM	1592	CA	ARG	A	204	-37.298	-51.231	7.642	1	91.3	C
ATOM	1593	C	ARG	A	204	-38.135	-49.963	7.753	1	91.83	C
ATOM	1594	O	ARG	A	204	-37.712	-48.873	7.385	1	89.57	O
ATOM	1595	CB	ARG	A	204	-36.476	-51.463	8.925	1	90.58	C
ATOM	1596	CG	ARG	A	204	-35.854	-52.865	9.004	1	88.12	C
ATOM	1597	CD	ARG	A	204	-35.097	-53.079	10.325	1	88.62	C
ATOM	1598	NE	ARG	A	204	-33.809	-52.372	10.329	1	84.87	N
ATOM	1599	CZ	ARG	A	204	-33.064	-52.012	11.364	1	84.78	C
ATOM	1600	NH1	ARG	A	204	-33.385	-52.224	12.603	1	75.47	N
ATOM	1601	NH2	ARG	A	204	-31.939	-51.414	11.165	1	75.88	N
ATOM	1602	N	PHE	A	205	-39.346	-50.116	8.301	1	92.54	N
ATOM	1603	CA	PHE	A	205	-40.249	-49.012	8.594	1	92.39	C
ATOM	1604	C	PHE	A	205	-40.591	-49.012	10.084	1	93.27	C
ATOM	1605	O	PHE	A	205	-41.196	-49.955	10.59	1	91.33	O
ATOM	1606	CB	PHE	A	205	-41.488	-49.117	7.705	1	90.98	C
ATOM	1607	CG	PHE	A	205	-42.445	-47.953	7.875	1	89.83	C
ATOM	1608	CD1	PHE	A	205	-43.61	-48.089	8.648	1	80.94	C
ATOM	1609	CD2	PHE	A	205	-42.156	-46.718	7.265	1	82.04	C
ATOM	1610	CE1	PHE	A	205	-44.485	-46.998	8.807	1	80.74	C
ATOM	1611	CE2	PHE	A	205	-43.029	-45.625	7.427	1	80.37	C
ATOM	1612	CZ	PHE	A	205	-44.194	-45.766	8.195	1	85.24	C
ATOM	1613	N	LEU	A	206	-40.18	-47.96	10.778	1	92.9	N
ATOM	1614	CA	LEU	A	206	-40.556	-47.745	12.171	1	93.04	C
ATOM	1615	C	LEU	A	206	-42.015	-47.294	12.242	1	92.83	C
ATOM	1616	O	LEU	A	206	-42.407	-46.386	11.52	1	90.72	O
ATOM	1617	CB	LEU	A	206	-39.63	-46.719	12.837	1	92.8	C
ATOM	1618	CG	LEU	A	206	-38.128	-47.07	12.856	1	91.85	C
ATOM	1619	CD1	LEU	A	206	-37.383	-46.045	13.715	1	82.9	C
ATOM	1620	CD2	LEU	A	206	-37.851	-48.45	13.438	1	83.31	C
ATOM	1621	N	MET	A	207	-42.806	-47.898	13.122	1	92.57	N
ATOM	1622	CA	MET	A	207	-44.229	-47.609	13.282	1	92.64	C
ATOM	1623	C	MET	A	207	-44.582	-47.414	14.76	1	93	C
ATOM	1624	O	MET	A	207	-44.049	-48.098	15.632	1	91.42	O
ATOM	1625	CB	MET	A	207	-45.036	-48.738	12.634	1	90.76	C
ATOM	1626	CG	MET	A	207	-46.544	-48.463	12.633	1	86.54	C
ATOM	1627	SD	MET	A	207	-47.54	-49.73	11.797	1	86.72	S
ATOM	1628	CE	MET	A	207	-47.085	-49.423	10.078	1	75.87	C
ATOM	1629	N	SER	A	208	-45.514	-46.51	15.043	1	93.03	N
ATOM	1630	CA	SER	A	208	-45.986	-46.25	16.401	1	92.82	C
ATOM	1631	C	SER	A	208	-46.539	-47.512	17.074	1	93.08	C
ATOM	1632	O	SER	A	208	-47.149	-48.361	16.423	1	91.12	O
ATOM	1633	CB	SER	A	208	-47.027	-45.128	16.421	1	91.09	C
ATOM	1634	OG	SER	A	208	-48.231	-45.507	15.783	1	86.05	O
ATOM	1635	N	ALA	A	209	-46.36	-47.624	18.386	1	93.04	N
ATOM	1636	CA	ALA	A	209	-46.823	-48.763	19.177	1	92.66	C
ATOM	1637	C	ALA	A	209	-48.309	-49.069	18.94	1	93.05	C
ATOM	1638	O	ALA	A	209	-48.658	-50.199	18.622	1	90.7	O
ATOM	1639	CB	ALA	A	209	-46.547	-48.469	20.657	1	91.26	C
ATOM	1640	N	GLU	A	210	-49.168	-48.059	18.977	1	92.46	N
ATOM	1641	CA	GLU	A	210	-50.614	-48.212	18.794	1	91.52	C
ATOM	1642	C	GLU	A	210	-51.002	-48.762	17.412	1	91.92	C
ATOM	1643	O	GLU	A	210	-51.905	-49.588	17.304	1	88.73	O
ATOM	1644	CB	GLU	A	210	-51.306	-46.855	18.95	1	89.57	C
ATOM	1645	CG	GLU	A	210	-51.188	-46.237	20.347	1	77.14	C
ATOM	1646	CD	GLU	A	210	-51.922	-44.889	20.442	1	72.98	C
ATOM	1647	OE1	GLU	A	210	-51.826	-44.269	21.521	1	64.28	O
ATOM	1648	OE2	GLU	A	210	-52.562	-44.49	19.44	1	63.83	O
ATOM	1649	N	ARG	A	211	-50.338	-48.283	16.342	1	92.55	N
ATOM	1650	CA	ARG	A	211	-50.605	-48.765	14.978	1	92.56	C
ATOM	1651	C	ARG	A	211	-50.076	-50.177	14.776	1	93.66	C
ATOM	1652	O	ARG	A	211	-50.768	-51.004	14.193	1	91.77	O
ATOM	1653	CB	ARG	A	211	-50.01	-47.815	13.934	1	91.49	C
ATOM	1654	CG	ARG	A	211	-50.82	-46.517	13.777	1	83.84	C
ATOM	1655	CD	ARG	A	211	-50.205	-45.662	12.662	1	80.91	C
ATOM	1656	NE	ARG	A	211	-50.987	-44.437	12.392	1	69.83	N
ATOM	1657	CZ	ARG	A	211	-50.715	-43.543	11.454	1	63.23	C
ATOM	1658	NH1	ARG	A	211	-49.694	-43.655	10.657	1	57.56	N
ATOM	1659	NH2	ARG	A	211	-51.471	-42.499	11.29	1	54.06	N
ATOM	1660	N	TYR	A	212	-48.882	-50.444	15.288	1	92.2	N
ATOM	1661	CA	TYR	A	212	-48.285	-51.774	15.232	1	92.3	C
ATOM	1662	C	TYR	A	212	-49.134	-52.801	15.999	1	92.64	C
ATOM	1663	O	TYR	A	212	-49.428	-53.873	15.48	1	90.47	O
ATOM	1664	CB	TYR	A	212	-46.866	-51.691	15.791	1	92.01	C
ATOM	1665	CG	TYR	A	212	-46.077	-52.974	15.635	1	92.86	C
ATOM	1666	CD1	TYR	A	212	-46.189	-54.001	16.589	1	87.4	C
ATOM	1667	CD2	TYR	A	212	-45.226	-53.142	14.522	1	88.35	C
ATOM	1668	CE1	TYR	A	212	-45.463	-55.198	16.434	1	88.45	C
ATOM	1669	CE2	TYR	A	212	-44.494	-54.335	14.365	1	88.36	C
ATOM	1670	CZ	TYR	A	212	-44.615	-55.365	15.319	1	90.9	C
ATOM	1671	OH	TYR	A	212	-43.913	-56.518	15.164	1	89.42	O
ATOM	1672	N	ASP	A	213	-49.581	-52.465	17.205	1	93.56	N
ATOM	1673	CA	ASP	A	213	-50.388	-53.35	18.046	1	92.96	C
ATOM	1674	C	ASP	A	213	-51.786	-53.593	17.439	1	92.86	C
ATOM	1675	O	ASP	A	213	-52.341	-54.677	17.596	1	90.19	O
ATOM	1676	CB	ASP	A	213	-50.47	-52.78	19.475	1	92.16	C
ATOM	1677	CG	ASP	A	213	-49.121	-52.712	20.227	1	91.31	C
ATOM	1678	OD1	ASP	A	213	-48.141	-53.384	19.837	1	85.35	O
ATOM	1679	OD2	ASP	A	213	-49.016	-51.966	21.231	1	86.56	O
ATOM	1680	N	LYS	A	214	-52.345	-52.627	16.69	1	93.58	N
ATOM	1681	CA	LYS	A	214	-53.562	-52.832	15.883	1	92.47	C
ATOM	1682	C	LYS	A	214	-53.329	-53.805	14.725	1	92.89	C
ATOM	1683	O	LYS	A	214	-54.14	-54.701	14.525	1	89.92	O
ATOM	1684	CB	LYS	A	214	-54.094	-51.497	15.35	1	91.45	C
ATOM	1685	CG	LYS	A	214	-54.823	-50.697	16.435	1	80.31	C
ATOM	1686	CD	LYS	A	214	-55.209	-49.312	15.902	1	75.85	C
ATOM	1687	CE	LYS	A	214	-55.86	-48.5	17.023	1	66.09	C
ATOM	1688	NZ	LYS	A	214	-56.172	-47.118	16.591	1	57.09	N
ATOM	1689	N	LEU	A	215	-52.217	-53.67	14	1	91.42	N
ATOM	1690	CA	LEU	A	215	-51.878	-54.595	12.913	1	89.7	C
ATOM	1691	C	LEU	A	215	-51.659	-56.029	13.413	1	90.44	C
ATOM	1692	O	LEU	A	215	-52.024	-56.972	12.719	1	88.07	O
ATOM	1693	CB	LEU	A	215	-50.635	-54.088	12.167	1	89.17	C
ATOM	1694	CG	LEU	A	215	-50.885	-52.867	11.257	1	85.81	C
ATOM	1695	CD1	LEU	A	215	-49.549	-52.353	10.731	1	78.32	C
ATOM	1696	CD2	LEU	A	215	-51.767	-53.206	10.057	1	80.43	C
ATOM	1697	N	LEU	A	216	-51.136	-56.199	14.632	1	91.24	N
ATOM	1698	CA	LEU	A	216	-51.01	-57.515	15.268	1	89.55	C
ATOM	1699	C	LEU	A	216	-52.355	-58.197	15.574	1	90.1	C
ATOM	1700	O	LEU	A	216	-52.368	-59.392	15.862	1	86.15	O
ATOM	1701	CB	LEU	A	216	-50.206	-57.377	16.576	1	87.4	C
ATOM	1702	CG	LEU	A	216	-48.677	-57.353	16.405	1	81.51	C
ATOM	1703	CD1	LEU	A	216	-48.041	-57.029	17.761	1	73.26	C
ATOM	1704	CD2	LEU	A	216	-48.125	-58.701	15.946	1	75.06	C
ATOM	1705	N	GLN	A	217	-53.472	-57.47	15.561	1	92.02	N
ATOM	1706	CA	GLN	A	217	-54.802	-58.066	15.722	1	91.58	C
ATOM	1707	C	GLN	A	217	-55.271	-58.769	14.443	1	91.86	C
ATOM	1708	O	GLN	A	217	-55.966	-59.778	14.528	1	87.83	O
ATOM	1709	CB	GLN	A	217	-55.825	-56.998	16.154	1	91.02	C
ATOM	1710	CG	GLN	A	217	-55.498	-56.417	17.534	1	86.9	C
ATOM	1711	CD	GLN	A	217	-56.408	-55.276	17.976	1	82.56	C
ATOM	1712	OE1	GLN	A	217	-57.378	-54.874	17.356	1	75.94	O
ATOM	1713	NE2	GLN	A	217	-56.13	-54.692	19.123	1	73.49	N
ATOM	1714	N	ASP	A	218	-54.835	-58.242	13.287	1	91.94	N
ATOM	1715	CA	ASP	A	218	-55.255	-58.72	11.968	1	91.64	C
ATOM	1716	C	ASP	A	218	-54.183	-59.583	11.27	1	92.29	C
ATOM	1717	O	ASP	A	218	-54.506	-60.387	10.394	1	87.23	O
ATOM	1718	CB	ASP	A	218	-55.629	-57.504	11.101	1	90.14	C
ATOM	1719	CG	ASP	A	218	-56.795	-56.67	11.656	1	86.62	C
ATOM	1720	OD1	ASP	A	218	-57.744	-57.254	12.216	1	79.46	O
ATOM	1721	OD2	ASP	A	218	-56.741	-55.426	11.493	1	81.09	O
ATOM	1722	N	HIS	A	219	-52.925	-59.446	11.662	1	91.61	N
ATOM	1723	CA	HIS	A	219	-51.768	-60.105	11.044	1	90.44	C
ATOM	1724	C	HIS	A	219	-50.839	-60.748	12.082	1	90.91	C
ATOM	1725	O	HIS	A	219	-50.736	-60.321	13.226	1	87.12	O
ATOM	1726	CB	HIS	A	219	-51.001	-59.087	10.195	1	89.67	C
ATOM	1727	CG	HIS	A	219	-51.814	-58.554	9.048	1	90.56	C
ATOM	1728	ND1	HIS	A	219	-52.177	-59.262	7.932	1	76.53	N
ATOM	1729	CD2	HIS	A	219	-52.37	-57.306	8.934	1	79.67	C
ATOM	1730	CE1	HIS	A	219	-52.934	-58.466	7.162	1	80.82	C
ATOM	1731	NE2	HIS	A	219	-53.074	-57.26	7.727	1	83.4	N
ATOM	1732	N	THR	A	220	-50.095	-61.777	11.66	1	92	N
ATOM	1733	CA	THR	A	220	-49.112	-62.433	12.527	1	91.98	C
ATOM	1734	C	THR	A	220	-47.803	-61.638	12.6	1	92	C
ATOM	1735	O	THR	A	220	-47.41	-60.939	11.663	1	88.95	O
ATOM	1736	CB	THR	A	220	-48.836	-63.88	12.099	1	90.6	C
ATOM	1737	OG1	THR	A	220	-48.259	-63.921	10.824	1	82.54	O
ATOM	1738	CG2	THR	A	220	-50.092	-64.751	12.095	1	79.26	C
ATOM	1739	N	LYS	A	221	-47.054	-61.782	13.711	1	92.58	N
ATOM	1740	CA	LYS	A	221	-45.739	-61.134	13.872	1	91.66	C
ATOM	1741	C	LYS	A	221	-44.762	-61.485	12.74	1	92.45	C
ATOM	1742	O	LYS	A	221	-44.02	-60.627	12.286	1	89.74	O
ATOM	1743	CB	LYS	A	221	-45.173	-61.486	15.253	1	89.95	C
ATOM	1744	CG	LYS	A	221	-43.895	-60.685	15.525	1	84.49	C
ATOM	1745	CD	LYS	A	221	-43.307	-60.986	16.904	1	78.03	C
ATOM	1746	CE	LYS	A	221	-42.011	-60.188	17	1	71.27	C
ATOM	1747	NZ	LYS	A	221	-41.26	-60.491	18.234	1	62.44	N
ATOM	1748	N	THR	A	222	-44.799	-62.714	12.259	1	92.53	N
ATOM	1749	CA	THR	A	222	-43.956	-63.18	11.145	1	92.55	C
ATOM	1750	C	THR	A	222	-44.264	-62.466	9.827	1	92.76	C
ATOM	1751	O	THR	A	222	-43.344	-62.215	9.054	1	89.9	O
ATOM	1752	CB	THR	A	222	-44.108	-64.695	10.947	1	91.87	C
ATOM	1753	OG1	THR	A	222	-45.464	-65.084	11.028	1	81.84	O
ATOM	1754	CG2	THR	A	222	-43.383	-65.474	12.045	1	78.31	C
ATOM	1755	N	GLU	A	223	-45.529	-62.095	9.58	1	91.44	N
ATOM	1756	CA	GLU	A	223	-45.908	-61.303	8.404	1	91.06	C
ATOM	1757	C	GLU	A	223	-45.415	-59.855	8.529	1	91.45	C
ATOM	1758	O	GLU	A	223	-44.846	-59.321	7.577	1	88.9	O
ATOM	1759	CB	GLU	A	223	-47.432	-61.33	8.219	1	89.73	C
ATOM	1760	CG	GLU	A	223	-47.947	-62.696	7.744	1	83.14	C
ATOM	1761	CD	GLU	A	223	-49.463	-62.858	7.929	1	83.69	C
ATOM	1762	OE1	GLU	A	223	-50.089	-63.557	7.105	1	73.95	O
ATOM	1763	OE2	GLU	A	223	-49.97	-62.355	8.965	1	75.46	O
ATOM	1764	N	LEU	A	224	-45.552	-59.246	9.716	1	91.7	N
ATOM	1765	CA	LEU	A	224	-45.04	-57.894	9.965	1	90.93	C
ATOM	1766	C	LEU	A	224	-43.506	-57.827	9.867	1	91.44	C
ATOM	1767	O	LEU	A	224	-42.967	-56.878	9.297	1	89.28	O
ATOM	1768	CB	LEU	A	224	-45.526	-57.4	11.339	1	90.28	C
ATOM	1769	CG	LEU	A	224	-47.055	-57.251	11.476	1	88.87	C
ATOM	1770	CD1	LEU	A	224	-47.402	-56.755	12.874	1	79.32	C
ATOM	1771	CD2	LEU	A	224	-47.649	-56.264	10.475	1	81.26	C
ATOM	1772	N	ASP	A	225	-42.803	-58.851	10.352	1	92.7	N
ATOM	1773	CA	ASP	A	225	-41.347	-58.972	10.215	1	91.87	C
ATOM	1774	C	ASP	A	225	-40.94	-59.164	8.737	1	91.84	C
ATOM	1775	O	ASP	A	225	-39.961	-58.563	8.284	1	89.14	O
ATOM	1776	CB	ASP	A	225	-40.823	-60.126	11.099	1	90.9	C
ATOM	1777	CG	ASP	A	225	-40.871	-59.878	12.624	1	88.16	C
ATOM	1778	OD1	ASP	A	225	-40.909	-58.711	13.056	1	81.46	O
ATOM	1779	OD2	ASP	A	225	-40.808	-60.874	13.393	1	82.39	O
ATOM	1780	N	ALA	A	226	-41.71	-59.916	7.947	1	92.49	N
ATOM	1781	CA	ALA	A	226	-41.489	-60.064	6.501	1	92.13	C
ATOM	1782	C	ALA	A	226	-41.706	-58.747	5.737	1	92.29	C
ATOM	1783	O	ALA	A	226	-40.985	-58.455	4.779	1	89.27	O
ATOM	1784	CB	ALA	A	226	-42.401	-61.172	5.962	1	91.91	C
ATOM	1785	N	TRP	A	227	-42.657	-57.928	6.191	1	92.84	N
ATOM	1786	CA	TRP	A	227	-42.862	-56.565	5.691	1	91.55	C
ATOM	1787	C	TRP	A	227	-41.85	-55.554	6.239	1	91.42	C
ATOM	1788	O	TRP	A	227	-41.92	-54.377	5.906	1	87.58	O
ATOM	1789	CB	TRP	A	227	-44.302	-56.127	5.983	1	90.94	C
ATOM	1790	CG	TRP	A	227	-45.385	-56.943	5.343	1	89.79	C
ATOM	1791	CD1	TRP	A	227	-45.25	-57.796	4.303	1	83.53	C
ATOM	1792	CD2	TRP	A	227	-46.8	-56.989	5.699	1	87.74	C
ATOM	1793	NE1	TRP	A	227	-46.469	-58.366	3.992	1	83.17	N
ATOM	1794	CE2	TRP	A	227	-47.461	-57.903	4.825	1	86.4	C
ATOM	1795	CE3	TRP	A	227	-47.592	-56.343	6.677	1	83.91	C
ATOM	1796	CZ2	TRP	A	227	-48.835	-58.167	4.916	1	85.78	C
ATOM	1797	CZ3	TRP	A	227	-48.969	-56.593	6.772	1	80.54	C
ATOM	1798	CH2	TRP	A	227	-49.592	-57.502	5.9	1	80.21	C
ATOM	1799	N	LYS	A	228	-40.895	-55.996	7.054	1	91.23	N
ATOM	1800	CA	LYS	A	228	-39.864	-55.178	7.704	1	91.5	C
ATOM	1801	C	LYS	A	228	-40.431	-54.048	8.575	1	93.03	C
ATOM	1802	O	LYS	A	228	-39.801	-53.006	8.728	1	89.26	O
ATOM	1803	CB	LYS	A	228	-38.843	-54.68	6.677	1	89.78	C
ATOM	1804	CG	LYS	A	228	-38.118	-55.79	5.905	1	88.42	C
ATOM	1805	CD	LYS	A	228	-37.074	-55.132	5.001	1	82.7	C
ATOM	1806	CE	LYS	A	228	-36.201	-56.157	4.279	1	76.83	C
ATOM	1807	NZ	LYS	A	228	-35.113	-55.471	3.542	1	65.88	N
ATOM	1808	N	ILE	A	229	-41.601	-54.229	9.171	1	92.77	N
ATOM	1809	CA	ILE	A	229	-42.21	-53.253	10.076	1	92.83	C
ATOM	1810	C	ILE	A	229	-41.658	-53.471	11.488	1	93.4	C
ATOM	1811	O	ILE	A	229	-41.708	-54.57	12.03	1	91.47	O
ATOM	1812	CB	ILE	A	229	-43.748	-53.292	10.019	1	91.76	C
ATOM	1813	CG1	ILE	A	229	-44.254	-53.11	8.565	1	86.8	C
ATOM	1814	CG2	ILE	A	229	-44.324	-52.185	10.919	1	85.21	C
ATOM	1815	CD1	ILE	A	229	-45.774	-53.194	8.408	1	75.79	C
ATOM	1816	N	VAL	A	230	-41.138	-52.401	12.097	1	93.7	N
ATOM	1817	CA	VAL	A	230	-40.526	-52.426	13.428	1	93.6	C
ATOM	1818	C	VAL	A	230	-41.317	-51.536	14.378	1	94.14	C
ATOM	1819	O	VAL	A	230	-41.583	-50.375	14.09	1	91.9	O
ATOM	1820	CB	VAL	A	230	-39.04	-52.023	13.366	1	92.45	C
ATOM	1821	CG1	VAL	A	230	-38.382	-52.054	14.752	1	85.08	C
ATOM	1822	CG2	VAL	A	230	-38.238	-52.964	12.459	1	85.78	C
ATOM	1823	N	ARG	A	231	-41.669	-52.071	15.539	1	93.84	N
ATOM	1824	CA	ARG	A	231	-42.416	-51.348	16.572	1	94	C
ATOM	1825	C	ARG	A	231	-41.545	-50.306	17.27	1	94.28	C
ATOM	1826	O	ARG	A	231	-40.514	-50.651	17.835	1	92.16	O
ATOM	1827	CB	ARG	A	231	-42.988	-52.361	17.575	1	92.57	C
ATOM	1828	CG	ARG	A	231	-43.96	-51.739	18.587	1	90.48	C
ATOM	1829	CD	ARG	A	231	-44.486	-52.822	19.533	1	90.2	C
ATOM	1830	NE	ARG	A	231	-45.517	-52.333	20.459	1	86.38	N
ATOM	1831	CZ	ARG	A	231	-45.364	-51.72	21.62	1	85.9	C
ATOM	1832	NH1	ARG	A	231	-44.206	-51.385	22.102	1	76.33	N
ATOM	1833	NH2	ARG	A	231	-46.409	-51.433	22.334	1	78.93	N
ATOM	1834	N	VAL	A	232	-41.983	-49.046	17.31	1	94.25	N
ATOM	1835	CA	VAL	A	232	-41.415	-48.008	18.18	1	94.11	C
ATOM	1836	C	VAL	A	232	-41.921	-48.209	19.606	1	94.18	C
ATOM	1837	O	VAL	A	232	-43.106	-48.437	19.83	1	92.25	O
ATOM	1838	CB	VAL	A	232	-41.738	-46.597	17.657	1	93.31	C
ATOM	1839	CG1	VAL	A	232	-41.285	-45.491	18.618	1	85.83	C
ATOM	1840	CG2	VAL	A	232	-41.023	-46.358	16.322	1	86.27	C
ATOM	1841	N	SER	A	233	-41.029	-48.122	20.585	1	94.38	N
ATOM	1842	CA	SER	A	233	-41.403	-48.263	21.989	1	93.7	C
ATOM	1843	C	SER	A	233	-42.272	-47.096	22.47	1	93.49	C
ATOM	1844	O	SER	A	233	-41.956	-45.93	22.255	1	90.99	O
ATOM	1845	CB	SER	A	233	-40.151	-48.372	22.851	1	92.65	C
ATOM	1846	OG	SER	A	233	-40.489	-48.571	24.206	1	87.52	O
ATOM	1847	N	GLU	A	234	-43.316	-47.388	23.227	1	92.71	N
ATOM	1848	CA	GLU	A	234	-44.162	-46.381	23.888	1	91.69	C
ATOM	1849	C	GLU	A	234	-43.394	-45.501	24.889	1	92.18	C
ATOM	1850	O	GLU	A	234	-43.797	-44.385	25.198	1	88.65	O
ATOM	1851	CB	GLU	A	234	-45.316	-47.115	24.591	1	88.45	C
ATOM	1852	CG	GLU	A	234	-44.814	-47.984	25.768	1	78.27	C
ATOM	1853	CD	GLU	A	234	-45.848	-48.989	26.287	1	77.24	C
ATOM	1854	OE1	GLU	A	234	-45.373	-50.002	26.859	1	67.83	O
ATOM	1855	OE2	GLU	A	234	-47.055	-48.753	26.094	1	67.93	O
ATOM	1856	N	ASN	A	235	-42.251	-45.985	25.387	1	93.17	N
ATOM	1857	CA	ASN	A	235	-41.402	-45.257	26.33	1	92.84	C
ATOM	1858	C	ASN	A	235	-40.446	-44.271	25.649	1	93.64	C
ATOM	1859	O	ASN	A	235	-39.771	-43.525	26.359	1	90.61	O
ATOM	1860	CB	ASN	A	235	-40.629	-46.267	27.19	1	91.24	C
ATOM	1861	CG	ASN	A	235	-41.549	-47.158	27.998	1	89.03	C
ATOM	1862	OD1	ASN	A	235	-42.486	-46.718	28.638	1	80	O
ATOM	1863	ND2	ASN	A	235	-41.295	-48.443	28.014	1	78.99	N
ATOM	1864	N	PHE	A	236	-40.362	-44.251	24.312	1	92.84	N
ATOM	1865	CA	PHE	A	236	-39.507	-43.331	23.572	1	92.91	C
ATOM	1866	C	PHE	A	236	-39.914	-41.879	23.835	1	93.37	C
ATOM	1867	O	PHE	A	236	-41.084	-41.516	23.686	1	90.87	O
ATOM	1868	CB	PHE	A	236	-39.552	-43.67	22.076	1	92.48	C
ATOM	1869	CG	PHE	A	236	-38.828	-42.664	21.201	1	93.66	C
ATOM	1870	CD1	PHE	A	236	-39.531	-41.945	20.213	1	86.28	C
ATOM	1871	CD2	PHE	A	236	-37.456	-42.428	21.384	1	86.96	C
ATOM	1872	CE1	PHE	A	236	-38.861	-41.015	19.403	1	87.57	C
ATOM	1873	CE2	PHE	A	236	-36.787	-41.489	20.577	1	86.7	C
ATOM	1874	CZ	PHE	A	236	-37.487	-40.788	19.581	1	91.88	C
ATOM	1875	N	ARG	A	237	-38.956	-41.05	24.259	1	94.4	N
ATOM	1876	CA	ARG	A	237	-39.117	-39.607	24.491	1	94.69	C
ATOM	1877	C	ARG	A	237	-37.92	-38.849	23.958	1	95.57	C
ATOM	1878	O	ARG	A	237	-36.82	-39.393	23.893	1	93.86	O
ATOM	1879	CB	ARG	A	237	-39.299	-39.297	25.99	1	93.26	C
ATOM	1880	CG	ARG	A	237	-40.588	-39.866	26.603	1	88.77	C
ATOM	1881	CD	ARG	A	237	-41.857	-39.261	26.018	1	88.42	C
ATOM	1882	NE	ARG	A	237	-43.033	-39.872	26.643	1	84.22	N
ATOM	1883	CZ	ARG	A	237	-43.679	-40.958	26.237	1	80.9	C
ATOM	1884	NH1	ARG	A	237	-43.377	-41.596	25.148	1	69.28	N
ATOM	1885	NH2	ARG	A	237	-44.645	-41.424	26.955	1	73.64	N
ATOM	1886	N	VAL	A	238	-38.131	-37.574	23.634	1	94.98	N
ATOM	1887	CA	VAL	A	238	-37.074	-36.681	23.16	1	95.26	C
ATOM	1888	C	VAL	A	238	-36.977	-35.456	24.062	1	95.33	C
ATOM	1889	O	VAL	A	238	-37.979	-34.801	24.353	1	93.78	O
ATOM	1890	CB	VAL	A	238	-37.255	-36.304	21.679	1	94.35	C
ATOM	1891	CG1	VAL	A	238	-36.025	-35.557	21.162	1	88.09	C
ATOM	1892	CG2	VAL	A	238	-37.447	-37.552	20.808	1	88.5	C
ATOM	1893	N	ILE	A	239	-35.761	-35.149	24.512	1	95.45	N
ATOM	1894	CA	ILE	A	239	-35.431	-33.909	25.217	1	95.75	C
ATOM	1895	C	ILE	A	239	-34.468	-33.119	24.335	1	95.52	C
ATOM	1896	O	ILE	A	239	-33.305	-33.485	24.185	1	93.91	O
ATOM	1897	CB	ILE	A	239	-34.863	-34.175	26.629	1	95.55	C
ATOM	1898	CG1	ILE	A	239	-35.85	-35.004	27.488	1	91.75	C
ATOM	1899	CG2	ILE	A	239	-34.544	-32.833	27.314	1	91.78	C
ATOM	1900	CD1	ILE	A	239	-35.339	-35.352	28.896	1	88.41	C
ATOM	1901	N	ALA	A	240	-34.938	-32.028	23.759	1	95.38	N
ATOM	1902	CA	ALA	A	240	-34.123	-31.124	22.97	1	94.79	C
ATOM	1903	C	ALA	A	240	-33.565	-29.986	23.835	1	94.96	C
ATOM	1904	O	ALA	A	240	-34.273	-29.431	24.672	1	93.55	O
ATOM	1905	CB	ALA	A	240	-34.959	-30.619	21.792	1	93.68	C
ATOM	1906	N	LEU	A	241	-32.303	-29.623	23.623	1	95	N
ATOM	1907	CA	LEU	A	241	-31.601	-28.524	24.283	1	94.64	C
ATOM	1908	C	LEU	A	241	-31.15	-27.515	23.224	1	94.04	C
ATOM	1909	O	LEU	A	241	-30.429	-27.88	22.296	1	91.92	O
ATOM	1910	CB	LEU	A	241	-30.394	-29.062	25.074	1	94.08	C
ATOM	1911	CG	LEU	A	241	-30.641	-30.288	25.979	1	94	C
ATOM	1912	CD1	LEU	A	241	-29.327	-30.718	26.637	1	88.1	C
ATOM	1913	CD2	LEU	A	241	-31.647	-29.999	27.083	1	88.77	C
ATOM	1914	N	GLY	A	242	-31.546	-26.245	23.348	1	92.91	N
ATOM	1915	CA	GLY	A	242	-31.215	-25.234	22.344	1	92.46	C
ATOM	1916	C	GLY	A	242	-31.104	-23.816	22.89	1	93.38	C
ATOM	1917	O	GLY	A	242	-31.545	-23.515	24.006	1	91.22	O
ATOM	1918	N	LEU	A	243	-30.493	-22.956	22.09	1	92.83	N
ATOM	1919	CA	LEU	A	243	-30.327	-21.53	22.36	1	92.66	C
ATOM	1920	C	LEU	A	243	-31.478	-20.716	21.741	1	92.33	C
ATOM	1921	O	LEU	A	243	-31.969	-21.067	20.667	1	90.54	O
ATOM	1922	CB	LEU	A	243	-28.965	-21.05	21.817	1	91.83	C
ATOM	1923	CG	LEU	A	243	-27.728	-21.755	22.407	1	90.72	C
ATOM	1924	CD1	LEU	A	243	-26.459	-21.2	21.759	1	84.01	C
ATOM	1925	CD2	LEU	A	243	-27.615	-21.546	23.914	1	84.37	C
ATOM	1926	N	PRO	A	244	-31.91	-19.617	22.371	1	91.35	N
ATOM	1927	CA	PRO	A	244	-32.88	-18.72	21.757	1	89.77	C
ATOM	1928	C	PRO	A	244	-32.243	-17.935	20.599	1	89.38	C
ATOM	1929	O	PRO	A	244	-31.428	-17.036	20.81	1	86.52	O
ATOM	1930	CB	PRO	A	244	-33.381	-17.825	22.897	1	87.91	C
ATOM	1931	CG	PRO	A	244	-32.218	-17.802	23.885	1	85.48	C
ATOM	1932	CD	PRO	A	244	-31.568	-19.17	23.709	1	89.51	C
ATOM	1933	N	VAL	A	245	-32.643	-18.248	19.374	1	87.27	N
ATOM	1934	CA	VAL	A	245	-32.287	-17.504	18.154	1	84.71	C
ATOM	1935	C	VAL	A	245	-33.438	-16.541	17.836	1	81.28	C
ATOM	1936	O	VAL	A	245	-34.585	-16.992	17.82	1	74.2	O
ATOM	1937	CB	VAL	A	245	-31.994	-18.483	16.995	1	83.46	C
ATOM	1938	CG1	VAL	A	245	-31.536	-17.758	15.727	1	75.61	C
ATOM	1939	CG2	VAL	A	245	-30.895	-19.482	17.381	1	76.1	C
ATOM	1940	N	PRO	A	246	-33.208	-15.225	17.64	1	82.35	N
ATOM	1941	CA	PRO	A	246	-31.985	-14.58	17.161	1	80.97	C
ATOM	1942	C	PRO	A	246	-31.056	-13.98	18.234	1	81.95	C
ATOM	1943	O	PRO	A	246	-30.092	-13.319	17.872	1	77.62	O
ATOM	1944	CB	PRO	A	246	-32.5	-13.483	16.22	1	76.13	C
ATOM	1945	CG	PRO	A	246	-33.765	-13.002	16.93	1	72.58	C
ATOM	1946	CD	PRO	A	246	-34.336	-14.303	17.499	1	77.25	C
ATOM	1947	N	ARG	A	247	-31.299	-14.178	19.538	1	84.67	N
ATOM	1948	CA	ARG	A	247	-30.426	-13.599	20.587	1	84.78	C
ATOM	1949	C	ARG	A	247	-28.988	-14.131	20.523	1	85.82	C
ATOM	1950	O	ARG	A	247	-28.046	-13.38	20.757	1	82.12	O
ATOM	1951	CB	ARG	A	247	-31.043	-13.825	21.977	1	82.93	C
ATOM	1952	CG	ARG	A	247	-30.182	-13.227	23.116	1	78.22	C
ATOM	1953	CD	ARG	A	247	-30.878	-13.365	24.467	1	75.19	C
ATOM	1954	NE	ARG	A	247	-30.025	-12.884	25.578	1	68.56	N
ATOM	1955	CZ	ARG	A	247	-30.412	-12.558	26.795	1	62.13	C
ATOM	1956	NH1	ARG	A	247	-31.658	-12.621	27.172	1	57.68	N
ATOM	1957	NH2	ARG	A	247	-29.54	-12.158	27.676	1	56.64	N
ATOM	1958	N	TYR	A	248	-28.823	-15.413	20.206	1	86.24	N
ATOM	1959	CA	TYR	A	248	-27.533	-16.068	20.016	1	86.23	C
ATOM	1960	C	TYR	A	248	-27.36	-16.502	18.559	1	85.29	C
ATOM	1961	O	TYR	A	248	-28.332	-16.607	17.808	1	81.96	O
ATOM	1962	CB	TYR	A	248	-27.392	-17.242	20.989	1	87.1	C
ATOM	1963	CG	TYR	A	248	-27.532	-16.843	22.446	1	88.42	C
ATOM	1964	CD1	TYR	A	248	-26.459	-16.232	23.122	1	82.57	C
ATOM	1965	CD2	TYR	A	248	-28.75	-17.056	23.116	1	83.74	C
ATOM	1966	CE1	TYR	A	248	-26.602	-15.83	24.465	1	83.38	C
ATOM	1967	CE2	TYR	A	248	-28.9	-16.654	24.46	1	84.09	C
ATOM	1968	CZ	TYR	A	248	-27.826	-16.04	25.134	1	87.87	C
ATOM	1969	OH	TYR	A	248	-27.977	-15.644	26.423	1	86.76	O
ATOM	1970	N	SER	A	249	-26.118	-16.754	18.158	1	85.48	N
ATOM	1971	CA	SER	A	249	-25.804	-17.216	16.805	1	84.28	C
ATOM	1972	C	SER	A	249	-26.324	-18.635	16.563	1	84.65	C
ATOM	1973	O	SER	A	249	-26.054	-19.536	17.358	1	80.18	O
ATOM	1974	CB	SER	A	249	-24.29	-17.163	16.565	1	80.64	C
ATOM	1975	OG	SER	A	249	-23.592	-17.914	17.54	1	69.48	O
ATOM	1976	N	GLY	A	250	-27.013	-18.852	15.446	1	83.96	N
ATOM	1977	CA	GLY	A	250	-27.507	-20.163	15.046	1	83.78	C
ATOM	1978	C	GLY	A	250	-28.645	-20.085	14.038	1	84.36	C
ATOM	1979	O	GLY	A	250	-29.132	-19.001	13.712	1	81.04	O
ATOM	1980	N	ASN	A	251	-29.096	-21.253	13.558	1	83.8	N
ATOM	1981	CA	ASN	A	251	-30.246	-21.366	12.67	1	82.89	C
ATOM	1982	C	ASN	A	251	-31.549	-21.328	13.49	1	83.89	C
ATOM	1983	O	ASN	A	251	-31.674	-22.068	14.465	1	81.48	O
ATOM	1984	CB	ASN	A	251	-30.113	-22.654	11.84	1	80.47	C
ATOM	1985	CG	ASN	A	251	-28.913	-22.618	10.905	1	77.77	C
ATOM	1986	OD1	ASN	A	251	-28.612	-21.603	10.286	1	70.63	O
ATOM	1987	ND2	ASN	A	251	-28.2	-23.713	10.777	1	69.3	N
ATOM	1988	N	PRO	A	252	-32.533	-20.507	13.135	1	83.43	N
ATOM	1989	CA	PRO	A	252	-33.83	-20.558	13.791	1	82.44	C
ATOM	1990	C	PRO	A	252	-34.52	-21.898	13.502	1	82.8	C
ATOM	1991	O	PRO	A	252	-34.416	-22.435	12.397	1	80.3	O
ATOM	1992	CB	PRO	A	252	-34.616	-19.357	13.249	1	80.04	C
ATOM	1993	CG	PRO	A	252	-33.995	-19.131	11.868	1	76.2	C
ATOM	1994	CD	PRO	A	252	-32.539	-19.538	12.049	1	80.37	C
ATOM	1995	N	LEU	A	253	-35.237	-22.428	14.485	1	84.07	N
ATOM	1996	CA	LEU	A	253	-36.007	-23.663	14.336	1	84.27	C
ATOM	1997	C	LEU	A	253	-37.185	-23.457	13.381	1	84.31	C
ATOM	1998	O	LEU	A	253	-37.957	-22.508	13.533	1	80.82	O
[truncated: 12,991 more rows]

## Sheet: VWA8-banna.pdb
##VWA8-banna.pdb
Record_Type	Atom_Serial	Atom_Name	Residue_Name	Chain_ID	Residue_Number	X_Coord(Å)	Y_Coord(Å)	Z_Coord(Å)	Occupancy	pLDDT_Score	Element
ATOM	1	N	MET	A	1	34.572	-59.126	12.237	1	9.08	N
ATOM	2	CA	MET	A	1	35.019	-60.516	12.024	1	11.56	C
ATOM	3	C	MET	A	1	34.097	-61.222	11.031	1	11.29	C
ATOM	4	O	MET	A	1	32.905	-61.243	11.264	1	9.65	O
ATOM	5	CB	MET	A	1	35.045	-61.306	13.344	1	9.84	C
ATOM	6	CG	MET	A	1	36.39	-61.234	14.068	1	8.51	C
ATOM	7	SD	MET	A	1	36.411	-62.321	15.52	1	8.36	S
ATOM	8	CE	MET	A	1	38.117	-62.098	16.07	1	7.74	C
ATOM	9	N	GLN	A	2	34.716	-61.773	9.979	1	10.41	N
ATOM	10	CA	GLN	A	2	34.297	-62.893	9.115	1	18.67	C
ATOM	11	C	GLN	A	2	32.955	-62.75	8.362	1	17.61	C
ATOM	12	O	GLN	A	2	31.894	-62.862	8.942	1	17.11	O
ATOM	13	CB	GLN	A	2	34.391	-64.192	9.928	1	18.21	C
ATOM	14	CG	GLN	A	2	35.849	-64.507	10.315	1	17.13	C
ATOM	15	CD	GLN	A	2	35.996	-65.747	11.191	1	16.31	C
ATOM	16	OE1	GLN	A	2	35.051	-66.288	11.729	1	18.39	O
ATOM	17	NE2	GLN	A	2	37.198	-66.236	11.393	1	20.34	N
ATOM	18	N	SER	A	3	32.911	-62.361	7.083	1	13.63	N
ATOM	19	CA	SER	A	3	33.32	-63.074	5.85	1	23.27	C
ATOM	20	C	SER	A	3	32.682	-64.456	5.636	1	21.93	C
ATOM	21	O	SER	A	3	33.131	-65.434	6.22	1	21.13	O
ATOM	22	CB	SER	A	3	34.845	-63.128	5.615	1	22.26	C
ATOM	23	OG	SER	A	3	35.481	-64.033	6.482	1	20.54	O
ATOM	24	N	ARG	A	4	31.76	-64.571	4.672	1	11.33	N
ATOM	25	CA	ARG	A	4	31.814	-65.605	3.622	1	19.75	C
ATOM	26	C	ARG	A	4	30.889	-65.28	2.449	1	18.22	C
ATOM	27	O	ARG	A	4	29.68	-65.194	2.583	1	18.11	O
ATOM	28	CB	ARG	A	4	31.543	-67.017	4.166	1	20.1	C
ATOM	29	CG	ARG	A	4	32.843	-67.848	4.131	1	19	C
ATOM	30	CD	ARG	A	4	32.666	-69.202	4.824	1	19.8	C
ATOM	31	NE	ARG	A	4	33.938	-69.948	4.872	1	18.27	N
ATOM	32	CZ	ARG	A	4	34.113	-71.198	5.285	1	18.56	C
ATOM	33	NH1	ARG	A	4	33.117	-71.922	5.696	1	17.05	N
ATOM	34	NH2	ARG	A	4	35.299	-71.738	5.29	1	16.6	N
ATOM	35	N	LEU	A	5	31.543	-65.09	1.309	1	10.42	N
ATOM	36	CA	LEU	A	5	31.009	-65.14	-0.051	1	17.49	C
ATOM	37	C	LEU	A	5	30.568	-66.572	-0.392	1	16.42	C
ATOM	38	O	LEU	A	5	31.299	-67.512	-0.079	1	16.62	O
ATOM	39	CB	LEU	A	5	32.166	-64.748	-1.003	1	17.71	C
ATOM	40	CG	LEU	A	5	31.9	-63.594	-1.987	1	16.6	C
ATOM	41	CD1	LEU	A	5	32.253	-62.258	-1.339	1	17.06	C
ATOM	42	CD2	LEU	A	5	32.785	-63.762	-3.226	1	20.77	C
ATOM	43	N	LEU	A	6	29.468	-66.729	-1.129	1	13.47	N
ATOM	44	CA	LEU	A	6	29.298	-67.846	-2.061	1	20.6	C
ATOM	45	C	LEU	A	6	28.588	-67.347	-3.325	1	19.55	C
ATOM	46	O	LEU	A	6	27.447	-66.895	-3.297	1	19.79	O
ATOM	47	CB	LEU	A	6	28.602	-69.049	-1.388	1	20.42	C
ATOM	48	CG	LEU	A	6	29.58	-70.195	-1.048	1	18.96	C
ATOM	49	CD1	LEU	A	6	28.974	-71.123	-0.002	1	19.21	C
ATOM	50	CD2	LEU	A	6	29.938	-71.027	-2.284	1	22.72	C
ATOM	51	N	LEU	A	7	29.353	-67.375	-4.414	1	12.45	N
ATOM	52	CA	LEU	A	7	28.945	-67.171	-5.801	1	20.03	C
ATOM	53	C	LEU	A	7	28.257	-68.427	-6.344	1	19.58	C
ATOM	54	O	LEU	A	7	28.799	-69.517	-6.189	1	19.15	O
ATOM	55	CB	LEU	A	7	30.23	-66.93	-6.625	1	19.48	C
ATOM	56	CG	LEU	A	7	30.688	-65.468	-6.735	1	17.89	C
ATOM	57	CD1	LEU	A	7	32.195	-65.34	-6.506	1	17.49	C
ATOM	58	CD2	LEU	A	7	30.372	-64.935	-8.133	1	20.02	C
ATOM	59	N	LEU	A	8	27.162	-68.248	-7.097	1	16.83	N
ATOM	60	CA	LEU	A	8	26.814	-69.077	-8.255	1	25.73	C
ATOM	61	C	LEU	A	8	26.113	-68.187	-9.289	1	24.24	C
ATOM	62	O	LEU	A	8	25.245	-67.386	-8.938	1	23.85	O
ATOM	63	CB	LEU	A	8	25.963	-70.297	-7.843	1	24.4	C
ATOM	64	CG	LEU	A	8	26.785	-71.581	-7.604	1	22.78	C
ATOM	65	CD1	LEU	A	8	25.946	-72.621	-6.871	1	22.29	C
ATOM	66	CD2	LEU	A	8	27.275	-72.202	-8.917	1	26.17	C
ATOM	67	N	GLY	A	9	26.572	-68.249	-10.533	1	22.18	N
ATOM	68	CA	GLY	A	9	26.328	-67.245	-11.565	1	31.43	C
ATOM	69	C	GLY	A	9	25.365	-67.62	-12.699	1	30.26	C
ATOM	70	O	GLY	A	9	25.208	-68.785	-13.041	1	28.65	O
ATOM	71	N	ALA	A	10	24.879	-66.547	-13.292	1	22.04	N
ATOM	72	CA	ALA	A	10	24.577	-66.239	-14.708	1	34.96	C
ATOM	73	C	ALA	A	10	23.369	-66.911	-15.418	1	33.05	C
ATOM	74	O	ALA	A	10	22.968	-68.002	-15.044	1	30.72	O
ATOM	75	CB	ALA	A	10	25.896	-66.391	-15.488	1	31.65	C
ATOM	76	N	PRO	A	11	22.797	-66.326	-16.536	1	24.66	N
ATOM	77	CA	PRO	A	11	22.997	-64.98	-17.097	1	33.52	C
ATOM	78	C	PRO	A	11	21.694	-64.221	-17.471	1	33.37	C
ATOM	79	O	PRO	A	11	20.638	-64.806	-17.678	1	30.79	O
ATOM	80	CB	PRO	A	11	23.79	-65.267	-18.381	1	29.27	C
ATOM	81	CG	PRO	A	11	23.22	-66.607	-18.864	1	30.66	C
ATOM	82	CD	PRO	A	11	22.476	-67.196	-17.654	1	35.15	C
ATOM	83	N	GLY	A	12	21.803	-62.91	-17.695	1	28.73	N
ATOM	84	CA	GLY	A	12	20.98	-62.154	-18.643	1	39.07	C
ATOM	85	C	GLY	A	12	19.785	-61.349	-18.091	1	38.94	C
ATOM	86	O	GLY	A	12	18.725	-61.891	-17.818	1	35.84	O
ATOM	87	N	GLY	A	13	19.93	-60.009	-18.036	1	30.29	N
ATOM	88	CA	GLY	A	13	18.818	-59.057	-17.904	1	39.9	C
ATOM	89	C	GLY	A	13	19.029	-57.99	-16.818	1	39.69	C
ATOM	90	O	GLY	A	13	18.868	-58.257	-15.634	1	36.58	O
ATOM	91	N	ARG	A	14	19.379	-56.765	-17.227	1	34.29	N
ATOM	92	CA	ARG	A	14	19.527	-55.594	-16.345	1	44.54	C
ATOM	93	C	ARG	A	14	18.152	-55.081	-15.89	1	43.1	C
ATOM	94	O	ARG	A	14	17.558	-54.239	-16.551	1	39.64	O
ATOM	95	CB	ARG	A	14	20.31	-54.478	-17.071	1	42.07	C
ATOM	96	CG	ARG	A	14	21.824	-54.718	-17.187	1	40.53	C
ATOM	97	CD	ARG	A	14	22.476	-53.528	-17.918	1	37.9	C
ATOM	98	NE	ARG	A	14	23.951	-53.632	-17.967	1	34.81	N
ATOM	99	CZ	ARG	A	14	24.773	-52.779	-18.571	1	32.59	C
ATOM	100	NH1	ARG	A	14	24.336	-51.74	-19.227	1	31.19	N
ATOM	101	NH2	ARG	A	14	26.066	-52.961	-18.529	1	32.73	N
ATOM	102	N	GLY	A	15	17.669	-55.568	-14.76	1	33.09	N
ATOM	103	CA	GLY	A	15	16.571	-54.963	-13.993	1	42.31	C
ATOM	104	C	GLY	A	15	17.084	-54.34	-12.688	1	42.44	C
ATOM	105	O	GLY	A	15	18.045	-54.848	-12.1	1	40.16	O
ATOM	106	N	SER	A	16	16.465	-53.229	-12.253	1	39.23	N
ATOM	107	CA	SER	A	16	16.885	-52.441	-11.091	1	49.67	C
ATOM	108	C	SER	A	16	16.896	-53.265	-9.784	1	48.47	C
ATOM	109	O	SER	A	16	16.12	-54.213	-9.626	1	45.47	O
ATOM	110	CB	SER	A	16	15.996	-51.188	-10.968	1	46.03	C
ATOM	111	OG	SER	A	16	14.702	-51.512	-10.499	1	43.21	O
ATOM	112	N	PRO	A	17	17.743	-52.93	-8.799	1	39.28	N
ATOM	113	CA	PRO	A	17	17.806	-53.642	-7.514	1	48.07	C
ATOM	114	C	PRO	A	17	16.48	-53.667	-6.744	1	48.58	C
ATOM	115	O	PRO	A	17	16.234	-54.595	-5.975	1	46.45	O
ATOM	116	CB	PRO	A	17	18.895	-52.93	-6.701	1	44.81	C
ATOM	117	CG	PRO	A	17	19.764	-52.254	-7.76	1	46.36	C
ATOM	118	CD	PRO	A	17	18.773	-51.912	-8.868	1	54.27	C
ATOM	119	N	ALA	A	18	15.609	-52.675	-6.97	1	39.75	N
ATOM	120	CA	ALA	A	18	14.279	-52.598	-6.375	1	49.94	C
ATOM	121	C	ALA	A	18	13.34	-53.699	-6.908	1	49.67	C
ATOM	122	O	ALA	A	18	12.725	-54.419	-6.121	1	48.26	O
ATOM	123	CB	ALA	A	18	13.728	-51.19	-6.632	1	48.31	C
ATOM	124	N	ALA	A	19	13.317	-53.923	-8.22	1	39.77	N
ATOM	125	CA	ALA	A	19	12.491	-54.959	-8.844	1	48.37	C
ATOM	126	C	ALA	A	19	12.855	-56.383	-8.369	1	48.69	C
ATOM	127	O	ALA	A	19	11.988	-57.247	-8.223	1	48.87	O
ATOM	128	CB	ALA	A	19	12.629	-54.819	-10.365	1	47.79	C
ATOM	129	N	ARG	A	20	14.131	-56.628	-8.05	1	34.1	N
ATOM	130	CA	ARG	A	20	14.572	-57.912	-7.477	1	46.91	C
ATOM	131	C	ARG	A	20	14.091	-58.114	-6.042	1	46.79	C
ATOM	132	O	ARG	A	20	13.687	-59.222	-5.704	1	47.7	O
ATOM	133	CB	ARG	A	20	16.094	-58.071	-7.575	1	47.14	C
ATOM	134	CG	ARG	A	20	16.549	-58.4	-9.008	1	47.02	C
ATOM	135	CD	ARG	A	20	18.063	-58.661	-9.043	1	46.32	C
ATOM	136	NE	ARG	A	20	18.541	-58.95	-10.406	1	42.47	N
ATOM	137	CZ	ARG	A	20	19.799	-59.164	-10.775	1	38.76	C
ATOM	138	NH1	ARG	A	20	20.783	-59.162	-9.919	1	35.92	N
ATOM	139	NH2	ARG	A	20	20.094	-59.38	-12.027	1	34.77	N
ATOM	140	N	ARG	A	21	14.078	-57.071	-5.208	1	37	N
ATOM	141	CA	ARG	A	21	13.56	-57.154	-3.828	1	46.95	C
ATOM	142	C	ARG	A	21	12.043	-57.35	-3.799	1	45.47	C
ATOM	143	O	ARG	A	21	11.567	-58.17	-3.025	1	46.56	O
ATOM	144	CB	ARG	A	21	13.979	-55.927	-3.007	1	47.11	C
ATOM	145	CG	ARG	A	21	15.423	-56.044	-2.5	1	46.85	C
ATOM	146	CD	ARG	A	21	15.781	-54.84	-1.614	1	47.43	C
ATOM	147	NE	ARG	A	21	17.141	-54.952	-1.053	1	42.95	N
ATOM	148	CZ	ARG	A	21	17.74	-54.073	-0.256	1	39.74	C
ATOM	149	NH1	ARG	A	21	17.16	-52.965	0.112	1	36.65	N
ATOM	150	NH2	ARG	A	21	18.944	-54.293	0.19	1	36.3	N
ATOM	151	N	VAL	A	22	11.303	-56.688	-4.687	1	39.39	N
ATOM	152	CA	VAL	A	22	9.847	-56.855	-4.821	1	45.63	C
ATOM	153	C	VAL	A	22	9.495	-58.273	-5.29	1	44.78	C
ATOM	154	O	VAL	A	22	8.63	-58.911	-4.694	1	45.26	O
ATOM	155	CB	VAL	A	22	9.263	-55.769	-5.745	1	45.7	C
ATOM	156	CG1	VAL	A	22	7.766	-55.966	-6.015	1	44.48	C
ATOM	157	CG2	VAL	A	22	9.433	-54.382	-5.107	1	48.76	C
ATOM	158	N	ARG	A	23	10.217	-58.847	-6.263	1	39.49	N
ATOM	159	CA	ARG	A	23	10.031	-60.255	-6.672	1	44.79	C
ATOM	160	C	ARG	A	23	10.338	-61.256	-5.556	1	43.33	C
ATOM	161	O	ARG	A	23	9.662	-62.273	-5.459	1	45.26	O
ATOM	162	CB	ARG	A	23	10.874	-60.58	-7.912	1	45.41	C
ATOM	163	CG	ARG	A	23	10.23	-60.038	-9.194	1	45.64	C
ATOM	164	CD	ARG	A	23	11.084	-60.412	-10.414	1	46.37	C
ATOM	165	NE	ARG	A	23	10.592	-59.753	-11.632	1	42.31	N
ATOM	166	CZ	ARG	A	23	11.154	-59.772	-12.829	1	38.46	C
ATOM	167	NH1	ARG	A	23	12.234	-60.469	-13.08	1	36.09	N
ATOM	168	NH2	ARG	A	23	10.639	-59.076	-13.806	1	34.28	N
ATOM	169	N	LEU	A	24	11.324	-60.982	-4.711	1	40.72	N
ATOM	170	CA	LEU	A	24	11.663	-61.833	-3.566	1	47.26	C
ATOM	171	C	LEU	A	24	10.578	-61.794	-2.475	1	45.84	C
ATOM	172	O	LEU	A	24	10.212	-62.843	-1.942	1	46.28	O
ATOM	173	CB	LEU	A	24	13.054	-61.427	-3.028	1	46.39	C
ATOM	174	CG	LEU	A	24	14.1	-62.547	-3.195	1	45.29	C
ATOM	175	CD1	LEU	A	24	15.447	-61.981	-3.648	1	43.49	C
ATOM	176	CD2	LEU	A	24	14.304	-63.284	-1.875	1	48.56	C
ATOM	177	N	LEU	A	25	10.004	-60.613	-2.209	1	41.95	N
ATOM	178	CA	LEU	A	25	8.875	-60.439	-1.288	1	46.7	C
ATOM	179	C	LEU	A	25	7.594	-61.096	-1.827	1	44.76	C
ATOM	180	O	LEU	A	25	6.919	-61.812	-1.088	1	45.82	O
ATOM	181	CB	LEU	A	25	8.676	-58.937	-1.013	1	46.72	C
ATOM	182	CG	LEU	A	25	9.721	-58.339	-0.05	1	45.59	C
ATOM	183	CD1	LEU	A	25	9.694	-56.814	-0.117	1	44.47	C
ATOM	184	CD2	LEU	A	25	9.455	-58.759	1.399	1	49.24	C
ATOM	185	N	LEU	A	26	7.298	-60.948	-3.122	1	43.83	N
ATOM	186	CA	LEU	A	26	6.155	-61.617	-3.765	1	47.35	C
ATOM	187	C	LEU	A	26	6.271	-63.15	-3.72	1	45.99	C
ATOM	188	O	LEU	A	26	5.272	-63.842	-3.516	1	45.79	O
ATOM	189	CB	LEU	A	26	6.024	-61.109	-5.216	1	46.67	C
ATOM	190	CG	LEU	A	26	5.405	-59.699	-5.332	1	46.02	C
ATOM	191	CD1	LEU	A	26	5.636	-59.14	-6.74	1	44.85	C
ATOM	192	CD2	LEU	A	26	3.896	-59.724	-5.081	1	49.36	C
ATOM	193	N	ARG	A	27	7.476	-63.705	-3.83	1	47.09	N
ATOM	194	CA	ARG	A	27	7.706	-65.157	-3.757	1	49.19	C
ATOM	195	C	ARG	A	27	7.52	-65.729	-2.344	1	45.56	C
ATOM	196	O	ARG	A	27	7.071	-66.858	-2.211	1	44.87	O
ATOM	197	CB	ARG	A	27	9.085	-65.473	-4.36	1	47.58	C
ATOM	198	CG	ARG	A	27	9.108	-66.823	-5.087	1	46.26	C
ATOM	199	CD	ARG	A	27	10.479	-67.049	-5.738	1	44.24	C
ATOM	200	NE	ARG	A	27	10.502	-68.27	-6.561	1	40.47	N
ATOM	201	CZ	ARG	A	27	11.553	-68.791	-7.176	1	35.72	C
ATOM	202	NH1	ARG	A	27	12.739	-68.253	-7.097	1	33.77	N
ATOM	203	NH2	ARG	A	27	11.435	-69.876	-7.893	1	33.28	N
ATOM	204	N	GLN	A	28	7.798	-64.945	-1.304	1	44.06	N
ATOM	205	CA	GLN	A	28	7.528	-65.328	0.089	1	49.17	C
ATOM	206	C	GLN	A	28	6.037	-65.24	0.474	1	46.9	C
ATOM	207	O	GLN	A	28	5.617	-65.871	1.439	1	46.12	O
ATOM	208	CB	GLN	A	28	8.373	-64.467	1.04	1	47.23	C
ATOM	209	CG	GLN	A	28	9.835	-64.936	1.107	1	46.56	C
ATOM	210	CD	GLN	A	28	10.671	-64.122	2.096	1	42.48	C
ATOM	211	OE1	GLN	A	28	10.372	-62.991	2.44	1	42.64	O
ATOM	212	NE2	GLN	A	28	11.771	-64.654	2.581	1	41.17	N
ATOM	213	N	VAL	A	29	5.24	-64.471	-0.271	1	40.75	N
ATOM	214	CA	VAL	A	29	3.797	-64.302	-0.004	1	44.83	C
ATOM	215	C	VAL	A	29	2.958	-65.474	-0.536	1	43.29	C
ATOM	216	O	VAL	A	29	1.924	-65.785	0.054	1	41.98	O
ATOM	217	CB	VAL	A	29	3.326	-62.926	-0.526	1	42.25	C
ATOM	218	CG1	VAL	A	29	1.804	-62.727	-0.481	1	40.6	C
ATOM	219	CG2	VAL	A	29	3.93	-61.797	0.329	1	43.73	C
ATOM	220	N	PHE	A	30	3.411	-66.165	-1.599	1	35.59	N
ATOM	221	CA	PHE	A	30	2.617	-67.203	-2.278	1	40.38	C
ATOM	222	C	PHE	A	30	2.938	-68.659	-1.899	1	37.94	C
ATOM	223	O	PHE	A	30	2.09	-69.522	-2.115	1	35.86	O
ATOM	224	CB	PHE	A	30	2.66	-66.97	-3.796	1	37.31	C
ATOM	225	CG	PHE	A	30	1.585	-66.006	-4.271	1	35.98	C
ATOM	226	CD1	PHE	A	30	0.277	-66.482	-4.494	1	33.53	C
ATOM	227	CD2	PHE	A	30	1.871	-64.643	-4.47	1	35.22	C
ATOM	228	CE1	PHE	A	30	-0.736	-65.6	-4.913	1	32.18	C
ATOM	229	CE2	PHE	A	30	0.855	-63.761	-4.884	1	33.31	C
ATOM	230	CZ	PHE	A	30	-0.448	-64.236	-5.107	1	34.47	C
ATOM	231	N	TRP	A	31	4.096	-68.962	-1.314	1	32.52	N
ATOM	232	CA	TRP	A	31	4.433	-70.339	-0.916	1	34.19	C
ATOM	233	C	TRP	A	31	4.804	-70.43	0.572	1	31.58	C
ATOM	234	O	TRP	A	31	5.904	-70.08	0.983	1	29.79	O
ATOM	235	CB	TRP	A	31	5.515	-70.932	-1.843	1	31.8	C
ATOM	236	CG	TRP	A	31	5.035	-71.614	-3.097	1	30.55	C
ATOM	237	CD1	TRP	A	31	3.826	-71.476	-3.682	1	26.83	C
ATOM	238	CD2	TRP	A	31	5.748	-72.587	-3.925	1	29.93	C
ATOM	239	NE1	TRP	A	31	3.732	-72.288	-4.795	1	26.68	N
ATOM	240	CE2	TRP	A	31	4.893	-72.998	-4.989	1	28.95	C
ATOM	241	CE3	TRP	A	31	7.036	-73.164	-3.868	1	31.98	C
ATOM	242	CZ2	TRP	A	31	5.293	-73.94	-5.947	1	30.66	C
ATOM	243	CZ3	TRP	A	31	7.449	-74.107	-4.826	1	29.83	C
ATOM	244	CH2	TRP	A	31	6.589	-74.498	-5.863	1	30.26	C
ATOM	245	N	GLY	A	32	3.86	-70.9	1.367	1	29.96	N
ATOM	246	CA	GLY	A	32	4.103	-71.299	2.75	1	35.52	C
ATOM	247	C	GLY	A	32	4.826	-72.643	2.82	1	34.09	C
ATOM	248	O	GLY	A	32	4.341	-73.632	2.279	1	31.62	O
ATOM	249	N	GLY	A	33	5.97	-72.659	3.504	1	26.24	N
ATOM	250	CA	GLY	A	33	6.62	-73.889	3.964	1	32.43	C
ATOM	251	C	GLY	A	33	6.148	-74.277	5.377	1	30.69	C
ATOM	252	O	GLY	A	33	5.769	-73.394	6.145	1	28.5	O
ATOM	253	N	PRO	A	34	6.155	-75.569	5.74	1	26.89	N
ATOM	254	CA	PRO	A	34	5.605	-76.044	6.999	1	33.29	C
ATOM	255	C	PRO	A	34	6.616	-75.901	8.145	1	32.94	C
ATOM	256	O	PRO	A	34	7.749	-76.367	8.036	1	30.62	O
ATOM	257	CB	PRO	A	34	5.238	-77.508	6.725	1	28.66	C
ATOM	258	CG	PRO	A	34	6.303	-77.953	5.719	1	30.31	C
ATOM	259	CD	PRO	A	34	6.653	-76.677	4.952	1	34.36	C
ATOM	260	N	GLY	A	35	6.195	-75.323	9.263	1	25.15	N
ATOM	261	CA	GLY	A	35	6.93	-75.405	10.529	1	32.9	C
ATOM	262	C	GLY	A	35	7.019	-74.116	11.337	1	33.09	C
ATOM	263	O	GLY	A	35	8.089	-73.535	11.448	1	30.8	O
ATOM	264	N	SER	A	36	5.928	-73.69	11.942	1	24.27	N
ATOM	265	CA	SER	A	36	5.902	-73.14	13.307	1	30.96	C
ATOM	266	C	SER	A	36	4.447	-72.893	13.716	1	30.95	C
ATOM	267	O	SER	A	36	3.73	-72.159	13.044	1	28.85	O
ATOM	268	CB	SER	A	36	6.722	-71.847	13.48	1	27.72	C
ATOM	269	OG	SER	A	36	6.398	-70.859	12.521	1	25.12	O
ATOM	270	N	ASP	A	37	4.028	-73.519	14.799	1	27.32	N
ATOM	271	CA	ASP	A	37	2.744	-73.298	15.475	1	34.52	C
ATOM	272	C	ASP	A	37	2.657	-71.871	16.044	1	33.88	C
ATOM	273	O	ASP	A	37	2.83	-71.619	17.239	1	32.19	O
ATOM	274	CB	ASP	A	37	2.553	-74.346	16.595	1	32.09	C
ATOM	275	CG	ASP	A	37	1.782	-75.598	16.18	1	28.28	C
ATOM	276	OD1	ASP	A	37	0.862	-75.458	15.341	1	25.98	O
ATOM	277	OD2	ASP	A	37	2.094	-76.665	16.751	1	25.94	O
ATOM	278	N	ALA	A	38	2.392	-70.899	15.182	1	30.36	N
ATOM	279	CA	ALA	A	38	1.808	-69.636	15.59	1	35.72	C
ATOM	280	C	ALA	A	38	0.287	-69.839	15.601	1	35.84	C
ATOM	281	O	ALA	A	38	-0.333	-69.942	14.542	1	34.4	O
ATOM	282	CB	ALA	A	38	2.273	-68.523	14.643	1	33.05	C
ATOM	283	N	ARG	A	39	-0.304	-69.94	16.792	1	33.32	N
ATOM	284	CA	ARG	A	39	-1.756	-70.043	16.992	1	41.3	C
ATOM	285	C	ARG	A	39	-2.46	-68.986	16.137	1	41.08	C
ATOM	286	O	ARG	A	39	-2.342	-67.794	16.41	1	38.98	O
ATOM	287	CB	ARG	A	39	-2.111	-69.84	18.478	1	39.35	C
ATOM	288	CG	ARG	A	39	-1.683	-71.004	19.382	1	36.48	C
ATOM	289	CD	ARG	A	39	-2.064	-70.708	20.842	1	34.35	C
ATOM	290	NE	ARG	A	39	-1.638	-71.784	21.753	1	31.44	N
ATOM	291	CZ	ARG	A	39	-1.769	-71.801	23.072	1	29.57	C
ATOM	292	NH1	ARG	A	39	-2.323	-70.818	23.719	1	29.18	N
ATOM	293	NH2	ARG	A	39	-1.341	-72.816	23.77	1	28.99	N
ATOM	294	N	ARG	A	40	-3.169	-69.416	15.096	1	36.27	N
ATOM	295	CA	ARG	A	40	-4.054	-68.544	14.324	1	41.89	C
ATOM	296	C	ARG	A	40	-5.144	-68.041	15.268	1	40.64	C
ATOM	297	O	ARG	A	40	-5.835	-68.836	15.894	1	40.5	O
ATOM	298	CB	ARG	A	40	-4.664	-69.282	13.12	1	41.23	C
ATOM	299	CG	ARG	A	40	-3.705	-69.359	11.92	1	38.3	C
ATOM	300	CD	ARG	A	40	-4.413	-70.049	10.745	1	37.3	C
ATOM	301	NE	ARG	A	40	-3.591	-70.052	9.521	1	33.93	N
ATOM	302	CZ	ARG	A	40	-3.913	-70.632	8.375	1	32.26	C
ATOM	303	NH1	ARG	A	40	-5.031	-71.287	8.232	1	30.55	N
ATOM	304	NH2	ARG	A	40	-3.11	-70.566	7.349	1	28.55	N
ATOM	305	N	LEU	A	41	-5.251	-66.72	15.394	1	42.05	N
ATOM	306	CA	LEU	A	41	-6.368	-66.073	16.066	1	47.92	C
ATOM	307	C	LEU	A	41	-7.558	-66.111	15.101	1	49.45	C
ATOM	308	O	LEU	A	41	-7.669	-65.255	14.232	1	45.87	O
ATOM	309	CB	LEU	A	41	-5.964	-64.639	16.463	1	44.44	C
ATOM	310	CG	LEU	A	41	-5.031	-64.575	17.688	1	42.32	C
ATOM	311	CD1	LEU	A	41	-4.25	-63.264	17.701	1	38.63	C
ATOM	312	CD2	LEU	A	41	-5.82	-64.666	18.99	1	43.09	C
ATOM	313	N	ASP	A	42	-8.399	-67.109	15.213	1	42.07	N
ATOM	314	CA	ASP	A	42	-9.639	-67.197	14.449	1	45.21	C
ATOM	315	C	ASP	A	42	-10.768	-66.525	15.241	1	43.48	C
ATOM	316	O	ASP	A	42	-11.005	-66.854	16.407	1	42.18	O
ATOM	317	CB	ASP	A	42	-9.962	-68.663	14.089	1	44.08	C
ATOM	318	CG	ASP	A	42	-9.054	-69.256	12.995	1	39.76	C
ATOM	319	OD1	ASP	A	42	-8.546	-68.487	12.148	1	37.52	O
ATOM	320	OD2	ASP	A	42	-8.888	-70.496	12.99	1	37.68	O
ATOM	321	N	VAL	A	43	-11.463	-65.575	14.619	1	48.83	N
ATOM	322	CA	VAL	A	43	-12.741	-65.056	15.125	1	51.58	C
ATOM	323	C	VAL	A	43	-13.823	-66.036	14.69	1	52.05	C
ATOM	324	O	VAL	A	43	-14.107	-66.162	13.502	1	50.07	O
ATOM	325	CB	VAL	A	43	-13.044	-63.634	14.615	1	48.89	C
ATOM	326	CG1	VAL	A	43	-14.379	-63.114	15.157	1	45.43	C
ATOM	327	CG2	VAL	A	43	-11.964	-62.648	15.061	1	48.05	C
ATOM	328	N	ARG	A	44	-14.416	-66.747	15.632	1	46.39	N
ATOM	329	CA	ARG	A	44	-15.602	-67.567	15.364	1	48.26	C
ATOM	330	C	ARG	A	44	-16.843	-66.775	15.748	1	46.3	C
ATOM	331	O	ARG	A	44	-17.165	-66.658	16.926	1	45.13	O
ATOM	332	CB	ARG	A	44	-15.525	-68.917	16.086	1	45.28	C
ATOM	333	CG	ARG	A	44	-14.456	-69.834	15.47	1	42.23	C
ATOM	334	CD	ARG	A	44	-14.52	-71.223	16.12	1	39.6	C
ATOM	335	NE	ARG	A	44	-13.499	-72.126	15.57	1	35.13	N
ATOM	336	CZ	ARG	A	44	-13.306	-73.396	15.902	1	32.08	C
ATOM	337	NH1	ARG	A	44	-14.054	-73.988	16.79	1	30.5	N
ATOM	338	NH2	ARG	A	44	-12.353	-74.082	15.347	1	27.87	N
ATOM	339	N	LEU	A	45	-17.512	-66.222	14.739	1	46.72	N
ATOM	340	CA	LEU	A	45	-18.857	-65.675	14.872	1	47.17	C
ATOM	341	C	LEU	A	45	-19.849	-66.844	14.823	1	46.6	C
ATOM	342	O	LEU	A	45	-20.055	-67.445	13.772	1	44.93	O
ATOM	343	CB	LEU	A	45	-19.108	-64.647	13.749	1	43.92	C
ATOM	344	CG	LEU	A	45	-18.425	-63.289	13.994	1	40.12	C
ATOM	345	CD1	LEU	A	45	-18.27	-62.519	12.688	1	37.62	C
ATOM	346	CD2	LEU	A	45	-19.241	-62.43	14.962	1	39.44	C
ATOM	347	N	LEU	A	46	-20.441	-67.182	15.952	1	42.22	N
ATOM	348	CA	LEU	A	46	-21.652	-67.991	15.967	1	43.34	C
ATOM	349	C	LEU	A	46	-22.814	-67.052	15.622	1	42.08	C
ATOM	350	O	LEU	A	46	-23.293	-66.32	16.48	1	39.28	O
ATOM	351	CB	LEU	A	46	-21.813	-68.681	17.336	1	39.41	C
ATOM	352	CG	LEU	A	46	-20.82	-69.835	17.581	1	35.78	C
ATOM	353	CD1	LEU	A	46	-20.832	-70.232	19.054	1	32.88	C
ATOM	354	CD2	LEU	A	46	-21.162	-71.08	16.758	1	34.36	C
ATOM	355	N	HIS	A	47	-23.222	-67.014	14.353	1	37.85	N
ATOM	356	CA	HIS	A	47	-24.457	-66.345	13.964	1	39.2	C
ATOM	357	C	HIS	A	47	-25.646	-67.153	14.495	1	38.38	C
ATOM	358	O	HIS	A	47	-26.099	-68.104	13.861	1	36.39	O
ATOM	359	CB	HIS	A	47	-24.522	-66.155	12.436	1	36.75	C
ATOM	360	CG	HIS	A	47	-23.721	-64.985	11.918	1	33.65	C
ATOM	361	ND1	HIS	A	47	-23.662	-63.726	12.465	1	31.07	N
ATOM	362	CD2	HIS	A	47	-22.973	-64.953	10.77	1	30.79	C
ATOM	363	CE1	HIS	A	47	-22.901	-62.955	11.669	1	29.13	C
ATOM	364	NE2	HIS	A	47	-22.462	-63.662	10.625	1	29.7	N
ATOM	365	N	ALA	A	48	-26.143	-66.766	15.66	1	34.54	N
ATOM	366	CA	ALA	A	48	-27.492	-67.117	16.065	1	35.81	C
ATOM	367	C	ALA	A	48	-28.463	-66.162	15.353	1	35.24	C
ATOM	368	O	ALA	A	48	-28.29	-64.943	15.397	1	33.49	O
ATOM	369	CB	ALA	A	48	-27.593	-67.072	17.592	1	32.22	C
ATOM	370	N	GLY	A	49	-29.432	-66.702	14.63	1	35.17	N
ATOM	371	CA	GLY	A	49	-30.533	-65.944	14.035	1	37.41	C
ATOM	372	C	GLY	A	49	-31.345	-65.177	15.094	1	37.29	C
ATOM	373	O	GLY	A	49	-31.128	-65.342	16.292	1	34.98	O
ATOM	374	N	ALA	A	50	-32.287	-64.351	14.63	1	36.41	N
ATOM	375	CA	ALA	A	50	-33.161	-63.527	15.461	1	38.56	C
ATOM	376	C	ALA	A	50	-33.778	-64.334	16.624	1	38.3	C
ATOM	377	O	ALA	A	50	-34.644	-65.181	16.41	1	36.1	O
ATOM	378	CB	ALA	A	50	-34.24	-62.92	14.547	1	35.3	C
ATOM	379	N	GLY	A	51	-33.279	-64.057	17.836	1	38.65	N
ATOM	380	CA	GLY	A	51	-33.609	-64.819	19.04	1	41.23	C
ATOM	381	C	GLY	A	51	-32.36	-65.151	19.863	1	41.18	C
ATOM	382	O	GLY	A	51	-32.031	-66.309	20.042	1	38.96	O
ATOM	383	N	ALA	A	52	-31.629	-64.12	20.326	1	38.22	N
ATOM	384	CA	ALA	A	52	-30.48	-64.341	21.205	1	39.73	C
ATOM	385	C	ALA	A	52	-30.957	-64.862	22.571	1	39.33	C
ATOM	386	O	ALA	A	52	-31.445	-64.095	23.405	1	37.6	O
ATOM	387	CB	ALA	A	52	-29.667	-63.045	21.316	1	37.06	C
ATOM	388	N	ASP	A	53	-30.78	-66.141	22.798	1	39.79	N
ATOM	389	CA	ASP	A	53	-30.992	-66.761	24.099	1	42.03	C
ATOM	390	C	ASP	A	53	-29.892	-66.349	25.099	1	42.02	C
ATOM	391	O	ASP	A	53	-28.751	-66.034	24.749	1	38.52	O
ATOM	392	CB	ASP	A	53	-31.13	-68.292	23.964	1	37.88	C
ATOM	393	CG	ASP	A	53	-32.582	-68.777	23.834	1	33.8	C
ATOM	394	OD1	ASP	A	53	-33.473	-68.068	24.35	1	30.55	O
ATOM	395	OD2	ASP	A	53	-32.774	-69.9	23.319	1	29.43	O
ATOM	396	N	LYS	A	54	-30.231	-66.345	26.382	1	46.31	N
ATOM	397	CA	LYS	A	54	-29.324	-66.019	27.497	1	49.05	C
ATOM	398	C	LYS	A	54	-28.162	-67.021	27.575	1	50.75	C
ATOM	399	O	LYS	A	54	-28.177	-67.919	28.415	1	45.97	O
ATOM	400	CB	LYS	A	54	-30.115	-65.991	28.828	1	44.55	C
ATOM	401	CG	LYS	A	54	-31.005	-64.766	29.042	1	40.59	C
ATOM	402	CD	LYS	A	54	-31.746	-64.909	30.383	1	37.07	C
ATOM	403	CE	LYS	A	54	-32.574	-63.66	30.701	1	33.33	C
ATOM	404	NZ	LYS	A	54	-33.393	-63.838	31.927	1	30.17	N
ATOM	405	N	GLY	A	55	-27.132	-66.863	26.714	1	55.09	N
ATOM	406	CA	GLY	A	55	-25.97	-67.754	26.733	1	59.49	C
ATOM	407	C	GLY	A	55	-24.879	-67.505	25.697	1	64.3	C
ATOM	408	O	GLY	A	55	-23.78	-68.029	25.878	1	57.55	O
ATOM	409	N	ASP	A	56	-25.138	-66.701	24.651	1	67.71	N
ATOM	410	CA	ASP	A	56	-24.202	-66.512	23.547	1	74.18	C
ATOM	411	C	ASP	A	56	-22.873	-65.886	24	1	78.91	C
ATOM	412	O	ASP	A	56	-22.821	-64.955	24.81	1	74.94	O
ATOM	413	CB	ASP	A	56	-24.848	-65.676	22.429	1	67.83	C
ATOM	414	CG	ASP	A	56	-25.953	-66.407	21.661	1	62.3	C
ATOM	415	OD1	ASP	A	56	-26.04	-67.647	21.796	1	56.03	O
ATOM	416	OD2	ASP	A	56	-26.673	-65.708	20.916	1	56.22	O
ATOM	417	N	THR	A	57	-21.766	-66.404	23.465	1	77.67	N
ATOM	418	CA	THR	A	57	-20.404	-65.942	23.763	1	78.74	C
ATOM	419	C	THR	A	57	-19.639	-65.629	22.488	1	79.7	C
ATOM	420	O	THR	A	57	-19.718	-66.368	21.507	1	75.15	O
ATOM	421	CB	THR	A	57	-19.607	-66.939	24.615	1	74.43	C
ATOM	422	OG1	THR	A	57	-19.519	-68.2	23.992	1	64.63	O
ATOM	423	CG2	THR	A	57	-20.212	-67.148	26	1	64.18	C
ATOM	424	N	VAL	A	58	-18.857	-64.563	22.526	1	81.12	N
ATOM	425	CA	VAL	A	58	-17.913	-64.193	21.467	1	81.37	C
ATOM	426	C	VAL	A	58	-16.507	-64.54	21.923	1	82.28	C
ATOM	427	O	VAL	A	58	-16.06	-64.078	22.973	1	79.96	O
ATOM	428	CB	VAL	A	58	-18.025	-62.705	21.11	1	79.58	C
ATOM	429	CG1	VAL	A	58	-16.977	-62.292	20.074	1	70.14	C
ATOM	430	CG2	VAL	A	58	-19.402	-62.391	20.525	1	71.53	C
ATOM	431	N	ASN	A	59	-15.797	-65.31	21.117	1	81.16	N
ATOM	432	CA	ASN	A	59	-14.421	-65.707	21.398	1	80.67	C
ATOM	433	C	ASN	A	59	-13.469	-65.074	20.382	1	81.18	C
ATOM	434	O	ASN	A	59	-13.656	-65.222	19.172	1	77.89	O
ATOM	435	CB	ASN	A	59	-14.319	-67.241	21.415	1	77.33	C
ATOM	436	CG	ASN	A	59	-15.14	-67.887	22.519	1	70.83	C
ATOM	437	OD1	ASN	A	59	-15.528	-67.277	23.491	1	63.23	O
ATOM	438	ND2	ASN	A	59	-15.424	-69.163	22.41	1	62.82	N
ATOM	439	N	ILE	A	60	-12.431	-64.398	20.87	1	81.88	N
ATOM	440	CA	ILE	A	60	-11.311	-63.905	20.065	1	81.35	C
ATOM	441	C	ILE	A	60	-10.024	-64.547	20.596	1	81.69	C
ATOM	442	O	ILE	A	60	-9.455	-64.113	21.599	1	78.03	O
ATOM	443	CB	ILE	A	60	-11.229	-62.361	20.046	1	80.47	C
ATOM	444	CG1	ILE	A	60	-12.579	-61.703	19.675	1	76.39	C
ATOM	445	CG2	ILE	A	60	-10.13	-61.938	19.059	1	75.9	C
ATOM	446	CD1	ILE	A	60	-12.541	-60.17	19.629	1	71.83	C
ATOM	447	N	GLY	A	61	-9.581	-65.603	19.929	1	78.12	N
ATOM	448	CA	GLY	A	61	-8.47	-66.418	20.412	1	77.03	C
ATOM	449	C	GLY	A	61	-8.811	-67.085	21.75	1	78.83	C
ATOM	450	O	GLY	A	61	-9.717	-67.898	21.83	1	73.37	O
ATOM	451	N	ASP	A	62	-8.071	-66.712	22.792	1	77.75	N
ATOM	452	CA	ASP	A	62	-8.198	-67.204	24.166	1	77.98	C
ATOM	453	C	ASP	A	62	-9.136	-66.363	25.054	1	79.39	C
ATOM	454	O	ASP	A	62	-9.394	-66.738	26.194	1	72.66	O
ATOM	455	CB	ASP	A	62	-6.788	-67.284	24.789	1	73.87	C
ATOM	456	CG	ASP	A	62	-6.043	-65.944	24.796	1	68.51	C
ATOM	457	OD1	ASP	A	62	-6.15	-65.182	23.807	1	62.49	O
ATOM	458	OD2	ASP	A	62	-5.27	-65.651	25.73	1	64.02	O
ATOM	459	N	VAL	A	63	-9.639	-65.23	24.546	1	79.76	N
ATOM	460	CA	VAL	A	63	-10.492	-64.31	25.31	1	79.83	C
ATOM	461	C	VAL	A	63	-11.957	-64.537	24.954	1	80.93	C
ATOM	462	O	VAL	A	63	-12.335	-64.48	23.788	1	77.74	O
ATOM	463	CB	VAL	A	63	-10.079	-62.841	25.106	1	78.31	C
ATOM	464	CG1	VAL	A	63	-10.83	-61.917	26.071	1	69.46	C
ATOM	465	CG2	VAL	A	63	-8.584	-62.633	25.362	1	69.49	C
ATOM	466	N	CYS	A	64	-12.78	-64.765	25.968	1	83.2	N
ATOM	467	CA	CYS	A	64	-14.211	-65.035	25.841	1	84.41	C
ATOM	468	C	CYS	A	64	-15.034	-63.907	26.476	1	85.2	C
ATOM	469	O	CYS	A	64	-14.792	-63.546	27.624	1	82.32	O
ATOM	470	CB	CYS	A	64	-14.49	-66.396	26.495	1	80.13	C
ATOM	471	SG	CYS	A	64	-16.245	-66.821	26.442	1	68.53	S
ATOM	472	N	TYR	A	65	-16.009	-63.379	25.751	1	84.98	N
ATOM	473	CA	TYR	A	65	-16.948	-62.369	26.23	1	84.96	C
ATOM	474	C	TYR	A	65	-18.38	-62.891	26.115	1	85.35	C
ATOM	475	O	TYR	A	65	-18.806	-63.334	25.052	1	82.29	O
ATOM	476	CB	TYR	A	65	-16.763	-61.074	25.442	1	84.38	C
ATOM	477	CG	TYR	A	65	-17.596	-59.919	25.962	1	84.38	C
ATOM	478	CD1	TYR	A	65	-18.922	-59.737	25.519	1	75.96	C
ATOM	479	CD2	TYR	A	65	-17.048	-59.024	26.902	1	77.35	C
ATOM	480	CE1	TYR	A	65	-19.697	-58.674	26.021	1	75.69	C
ATOM	481	CE2	TYR	A	65	-17.819	-57.959	27.403	1	77.15	C
ATOM	482	CZ	TYR	A	65	-19.143	-57.78	26.96	1	81.72	C
ATOM	483	OH	TYR	A	65	-19.888	-56.754	27.443	1	80.34	O
ATOM	484	N	ARG	A	66	-19.126	-62.819	27.21	1	85.94	N
ATOM	485	CA	ARG	A	66	-20.531	-63.227	27.234	1	86.04	C
ATOM	486	C	ARG	A	66	-21.425	-62.08	26.77	1	86.68	C
ATOM	487	O	ARG	A	66	-21.397	-61.006	27.37	1	82.81	O
ATOM	488	CB	ARG	A	66	-20.897	-63.719	28.64	1	83.57	C
ATOM	489	CG	ARG	A	66	-22.274	-64.397	28.65	1	73.71	C
ATOM	490	CD	ARG	A	66	-22.562	-64.98	30.032	1	69.85	C
ATOM	491	NE	ARG	A	66	-23.828	-65.73	30.042	1	60.31	N
ATOM	492	CZ	ARG	A	66	-24.317	-66.425	31.054	1	51.83	C
ATOM	493	NH1	ARG	A	66	-23.717	-66.468	32.213	1	47.77	N
ATOM	494	NH2	ARG	A	66	-25.422	-67.096	30.91	1	45.18	N
ATOM	495	N	LEU	A	67	-22.214	-62.307	25.742	1	84.97	N
ATOM	496	CA	LEU	A	67	-23.126	-61.312	25.2	1	84.87	C
ATOM	497	C	LEU	A	67	-24.243	-61.002	26.2	1	84.89	C
ATOM	498	O	LEU	A	67	-24.784	-61.882	26.871	1	81.54	O
ATOM	499	CB	LEU	A	67	-23.688	-61.776	23.84	1	83.23	C
ATOM	500	CG	LEU	A	67	-22.643	-61.88	22.71	1	80.53	C
ATOM	501	CD1	LEU	A	67	-23.319	-62.366	21.432	1	72.72	C
ATOM	502	CD2	LEU	A	67	-21.977	-60.538	22.418	1	74.21	C
ATOM	503	N	LYS	A	68	-24.57	-59.71	26.289	1	86.58	N
ATOM	504	CA	LYS	A	68	-25.695	-59.199	27.067	1	85.85	C
ATOM	505	C	LYS	A	68	-26.758	-58.689	26.099	1	87.59	C
ATOM	506	O	LYS	A	68	-26.426	-58.11	25.072	1	84.13	O
ATOM	507	CB	LYS	A	68	-25.232	-58.105	28.047	1	82.87	C
ATOM	508	CG	LYS	A	68	-24.263	-58.649	29.11	1	77.47	C
ATOM	509	CD	LYS	A	68	-23.819	-57.561	30.1	1	73.36	C
ATOM	510	CE	LYS	A	68	-22.832	-58.16	31.111	1	65.97	C
ATOM	511	NZ	LYS	A	68	-22.323	-57.166	32.081	1	57.53	N
ATOM	512	N	THR	A	69	-28.025	-58.902	26.433	1	87.33	N
ATOM	513	CA	THR	A	69	-29.135	-58.339	25.657	1	87.6	C
ATOM	514	C	THR	A	69	-29.164	-56.821	25.836	1	88.76	C
ATOM	515	O	THR	A	69	-29.298	-56.374	26.979	1	86.13	O
ATOM	516	CB	THR	A	69	-30.473	-58.936	26.094	1	85.18	C
ATOM	517	OG1	THR	A	69	-30.578	-58.906	27.497	1	74.8	O
ATOM	518	CG2	THR	A	69	-30.599	-60.398	25.653	1	73.06	C
ATOM	519	N	PRO	A	70	-29.019	-56.022	24.761	1	88.59	N
ATOM	520	CA	PRO	A	70	-29.088	-54.571	24.844	1	89.22	C
ATOM	521	C	PRO	A	70	-30.507	-54.122	25.215	1	89.77	C
ATOM	522	O	PRO	A	70	-31.491	-54.686	24.731	1	86.19	O
ATOM	523	CB	PRO	A	70	-28.652	-54.069	23.467	1	87.72	C
ATOM	524	CG	PRO	A	70	-29.043	-55.206	22.528	1	86.15	C
ATOM	525	CD	PRO	A	70	-28.839	-56.453	23.387	1	89.06	C
ATOM	526	N	LYS	A	71	-30.619	-53.104	26.068	1	90.9	N
ATOM	527	CA	LYS	A	71	-31.907	-52.476	26.421	1	90	C
ATOM	528	C	LYS	A	71	-32.468	-51.655	25.262	1	90.75	C
ATOM	529	O	LYS	A	71	-33.673	-51.635	25.044	1	85.81	O
ATOM	530	CB	LYS	A	71	-31.747	-51.553	27.634	1	88.17	C
ATOM	531	CG	LYS	A	71	-31.392	-52.232	28.966	1	82.02	C
ATOM	532	CD	LYS	A	71	-31.291	-51.102	30.001	1	78.73	C
ATOM	533	CE	LYS	A	71	-30.918	-51.52	31.415	1	70.56	C
ATOM	534	NZ	LYS	A	71	-30.794	-50.281	32.248	1	61.81	N
ATOM	535	N	SER	A	72	-31.577	-50.979	24.543	1	89.47	N
ATOM	536	CA	SER	A	72	-31.867	-50.135	23.388	1	89.63	C
ATOM	537	C	SER	A	72	-31.066	-50.646	22.182	1	90.54	C
ATOM	538	O	SER	A	72	-29.981	-50.134	21.904	1	87.6	O
ATOM	539	CB	SER	A	72	-31.535	-48.669	23.698	1	88.33	C
ATOM	540	OG	SER	A	72	-32.156	-48.231	24.894	1	81.61	O
ATOM	541	N	PRO	A	73	-31.561	-51.686	21.472	1	90.27	N
ATOM	542	CA	PRO	A	73	-30.827	-52.293	20.355	1	89.24	C
ATOM	543	C	PRO	A	73	-30.479	-51.309	19.234	1	90.09	C
ATOM	544	O	PRO	A	73	-29.477	-51.483	18.547	1	86.56	O
ATOM	545	CB	PRO	A	73	-31.732	-53.411	19.842	1	87.71	C
ATOM	546	CG	PRO	A	73	-32.613	-53.756	21.039	1	85.2	C
ATOM	547	CD	PRO	A	73	-32.785	-52.412	21.73	1	88.9	C
ATOM	548	N	GLU	A	74	-31.246	-50.236	19.086	1	89.3	N
ATOM	549	CA	GLU	A	74	-31.001	-49.165	18.12	1	88.24	C
ATOM	550	C	GLU	A	74	-29.694	-48.386	18.358	1	89	C
ATOM	551	O	GLU	A	74	-29.201	-47.705	17.459	1	86.31	O
ATOM	552	CB	GLU	A	74	-32.198	-48.197	18.105	1	86.38	C
ATOM	553	CG	GLU	A	74	-32.453	-47.406	19.406	1	81.08	C
ATOM	554	CD	GLU	A	74	-33.372	-48.109	20.416	1	81.98	C
ATOM	555	OE1	GLU	A	74	-34.015	-47.395	21.216	1	71.97	O
ATOM	556	OE2	GLU	A	74	-33.515	-49.347	20.383	1	74.32	O
ATOM	557	N	LEU	A	75	-29.132	-48.476	19.561	1	88.75	N
ATOM	558	CA	LEU	A	75	-27.867	-47.83	19.911	1	90.18	C
ATOM	559	C	LEU	A	75	-26.646	-48.73	19.678	1	91.21	C
ATOM	560	O	LEU	A	75	-25.518	-48.284	19.869	1	88.91	O
ATOM	561	CB	LEU	A	75	-27.926	-47.324	21.363	1	89.54	C
ATOM	562	CG	LEU	A	75	-29.031	-46.285	21.64	1	89.52	C
ATOM	563	CD1	LEU	A	75	-28.971	-45.872	23.108	1	81.44	C
ATOM	564	CD2	LEU	A	75	-28.874	-45.018	20.801	1	81.88	C
ATOM	565	N	VAL	A	76	-26.856	-49.964	19.263	1	91.6	N
ATOM	566	CA	VAL	A	76	-25.764	-50.871	18.895	1	91.16	C
ATOM	567	C	VAL	A	76	-25.302	-50.539	17.469	1	91.25	C
ATOM	568	O	VAL	A	76	-26.144	-50.425	16.58	1	89.32	O
ATOM	569	CB	VAL	A	76	-26.19	-52.341	19.033	1	90.31	C
ATOM	570	CG1	VAL	A	76	-25.043	-53.297	18.688	1	81.49	C
ATOM	571	CG2	VAL	A	76	-26.623	-52.653	20.471	1	81.69	C
ATOM	572	N	PRO	A	77	-23.991	-50.364	17.214	1	92.23	N
ATOM	573	CA	PRO	A	77	-23.476	-50.148	15.864	1	91.32	C
ATOM	574	C	PRO	A	77	-23.829	-51.3	14.925	1	90.98	C
ATOM	575	O	PRO	A	77	-23.852	-52.456	15.348	1	88.16	O
ATOM	576	CB	PRO	A	77	-21.959	-50	16.01	1	90.05	C
ATOM	577	CG	PRO	A	77	-21.779	-49.556	17.455	1	88.52	C
ATOM	578	CD	PRO	A	77	-22.914	-50.285	18.174	1	91.09	C
ATOM	579	N	GLN	A	78	-24.066	-50.967	13.644	1	89.62	N
ATOM	580	CA	GLN	A	78	-24.452	-51.944	12.631	1	88.58	C
ATOM	581	C	GLN	A	78	-23.587	-51.812	11.373	1	89.47	C
ATOM	582	O	GLN	A	78	-23.263	-50.705	10.943	1	84.69	O
ATOM	583	CB	GLN	A	78	-25.944	-51.781	12.278	1	85.35	C
ATOM	584	CG	GLN	A	78	-26.903	-52.143	13.425	1	80.15	C
ATOM	585	CD	GLN	A	78	-26.879	-53.628	13.774	1	78.59	C
ATOM	586	OE1	GLN	A	78	-26.271	-54.441	13.104	1	69.29	O
ATOM	587	NE2	GLN	A	78	-27.559	-54.038	14.818	1	65.63	N
ATOM	588	N	ASN	A	79	-23.259	-52.959	10.772	1	86.53	N
ATOM	589	CA	ASN	A	79	-22.556	-53.055	9.491	1	87.69	C
ATOM	590	C	ASN	A	79	-21.158	-52.385	9.471	1	89.2	C
ATOM	591	O	ASN	A	79	-20.774	-51.742	8.494	1	84.73	O
ATOM	592	CB	ASN	A	79	-23.51	-52.609	8.364	1	83.92	C
ATOM	593	CG	ASN	A	79	-23.148	-53.196	7.014	1	79.64	C
ATOM	594	OD1	ASN	A	79	-22.568	-54.26	6.913	1	72.26	O
ATOM	595	ND2	ASN	A	79	-23.549	-52.556	5.941	1	72	N
ATOM	596	N	TYR	A	80	-20.411	-52.53	10.561	1	89.21	N
ATOM	597	CA	TYR	A	80	-18.998	-52.153	10.636	1	89.36	C
ATOM	598	C	TYR	A	80	-18.056	-53.342	10.402	1	89.42	C
ATOM	599	O	TYR	A	80	-16.924	-53.151	9.959	1	85.32	O
ATOM	600	CB	TYR	A	80	-18.703	-51.507	11.993	1	89.48	C
ATOM	601	CG	TYR	A	80	-19.141	-50.063	12.099	1	90.15	C
ATOM	602	CD1	TYR	A	80	-18.244	-49.04	11.732	1	81.91	C
ATOM	603	CD2	TYR	A	80	-20.427	-49.74	12.572	1	82.54	C
ATOM	604	CE1	TYR	A	80	-18.629	-47.691	11.847	1	82.05	C
ATOM	605	CE2	TYR	A	80	-20.818	-48.391	12.682	1	82.85	C
ATOM	606	CZ	TYR	A	80	-19.914	-47.364	12.324	1	88.01	C
ATOM	607	OH	TYR	A	80	-20.281	-46.063	12.438	1	87.42	O
ATOM	608	N	ILE	A	81	-18.493	-54.554	10.702	1	87.36	N
ATOM	609	CA	ILE	A	81	-17.71	-55.776	10.522	1	85.98	C
ATOM	610	C	ILE	A	81	-17.831	-56.229	9.064	1	84.87	C
ATOM	611	O	ILE	A	81	-18.927	-56.403	8.546	1	80.3	O
ATOM	612	CB	ILE	A	81	-18.139	-56.868	11.528	1	84.01	C
ATOM	613	CG1	ILE	A	81	-17.97	-56.363	12.977	1	74.9	C
ATOM	614	CG2	ILE	A	81	-17.315	-58.152	11.316	1	73.59	C
ATOM	615	CD1	ILE	A	81	-18.544	-57.315	14.038	1	67.14	C
ATOM	616	N	SER	A	82	-16.695	-56.427	8.408	1	83.46	N
ATOM	617	CA	SER	A	82	-16.618	-57.031	7.076	1	81.84	C
ATOM	618	C	SER	A	82	-16.411	-58.545	7.163	1	81.6	C
ATOM	619	O	SER	A	82	-15.822	-59.037	8.125	1	75.22	O
ATOM	620	CB	SER	A	82	-15.484	-56.382	6.269	1	77.18	C
ATOM	621	OG	SER	A	82	-14.236	-56.55	6.91	1	68.81	O
ATOM	622	N	ASP	A	83	-16.782	-59.27	6.105	1	78.82	N
ATOM	623	CA	ASP	A	83	-16.639	-60.738	6.035	1	78.36	C
ATOM	624	C	ASP	A	83	-15.192	-61.237	6.23	1	78.97	C
ATOM	625	O	ASP	A	83	-14.954	-62.378	6.629	1	73.08	O
ATOM	626	CB	ASP	A	83	-17.153	-61.229	4.673	1	74.42	C
ATOM	627	CG	ASP	A	83	-18.636	-60.938	4.44	1	68.57	C
ATOM	628	OD1	ASP	A	83	-19.396	-60.979	5.426	1	62.83	O
ATOM	629	OD2	ASP	A	83	-18.972	-60.655	3.272	1	62.11	O
ATOM	630	N	SER	A	84	-14.205	-60.377	5.968	1	77.93	N
ATOM	631	CA	SER	A	84	-12.792	-60.672	6.21	1	79.43	C
ATOM	632	C	SER	A	84	-12.108	-59.546	6.982	1	81.52	C
ATOM	633	O	SER	A	84	-11.693	-58.54	6.407	1	75.9	O
ATOM	634	CB	SER	A	84	-12.079	-61.002	4.89	1	73.41	C
ATOM	635	OG	SER	A	84	-11.97	-59.882	4.035	1	64.01	O
ATOM	636	N	VAL	A	85	-11.945	-59.739	8.287	1	79.88	N
ATOM	637	CA	VAL	A	85	-11.229	-58.794	9.158	1	82.34	C
ATOM	638	C	VAL	A	85	-9.726	-59.086	9.127	1	83.9	C
ATOM	639	O	VAL	A	85	-9.294	-60.234	9.25	1	80.95	O
ATOM	640	CB	VAL	A	85	-11.796	-58.81	10.59	1	80.86	C
ATOM	641	CG1	VAL	A	85	-11.175	-57.691	11.435	1	74.09	C
ATOM	642	CG2	VAL	A	85	-13.313	-58.584	10.601	1	74.19	C
ATOM	643	N	ALA	A	86	-8.911	-58.049	8.98	1	82.63	N
ATOM	644	CA	ALA	A	86	-7.457	-58.181	9.011	1	83.83	C
ATOM	645	C	ALA	A	86	-6.966	-58.683	10.38	1	85.48	C
ATOM	646	O	ALA	A	86	-7.459	-58.256	11.423	1	83.52	O
ATOM	647	CB	ALA	A	86	-6.827	-56.835	8.642	1	81.96	C
ATOM	648	N	GLN	A	87	-5.963	-59.543	10.398	1	83.86	N
ATOM	649	CA	GLN	A	87	-5.442	-60.126	11.643	1	84.56	C
ATOM	650	C	GLN	A	87	-4.922	-59.067	12.629	1	86.4	C
ATOM	651	O	GLN	A	87	-5.064	-59.223	13.842	1	83.98	O
ATOM	652	CB	GLN	A	87	-4.334	-61.138	11.312	1	82.01	C
ATOM	653	CG	GLN	A	87	-4.895	-62.456	10.761	1	76.48	C
ATOM	654	CD	GLN	A	87	-5.714	-63.221	11.801	1	73.66	C
ATOM	655	OE1	GLN	A	87	-5.419	-63.205	12.979	1	66.09	O
ATOM	656	NE2	GLN	A	87	-6.768	-63.908	11.41	1	62.57	N
ATOM	657	N	SER	A	88	-4.374	-57.966	12.135	1	83.43	N
ATOM	658	CA	SER	A	88	-3.978	-56.818	12.953	1	84.59	C
ATOM	659	C	SER	A	88	-5.17	-56.188	13.683	1	86.75	C
ATOM	660	O	SER	A	88	-5.084	-55.913	14.881	1	85.14	O
ATOM	661	CB	SER	A	88	-3.285	-55.777	12.073	1	82.76	C
ATOM	662	OG	SER	A	88	-4.056	-55.497	10.918	1	73.91	O
ATOM	663	N	VAL	A	89	-6.309	-56.038	13.013	1	85.42	N
ATOM	664	CA	VAL	A	89	-7.554	-55.538	13.614	1	86.9	C
ATOM	665	C	VAL	A	89	-8.069	-56.521	14.664	1	88.28	C
ATOM	666	O	VAL	A	89	-8.396	-56.111	15.774	1	87.68	O
ATOM	667	CB	VAL	A	89	-8.619	-55.257	12.539	1	86.96	C
ATOM	668	CG1	VAL	A	89	-9.953	-54.824	13.151	1	80.32	C
ATOM	669	CG2	VAL	A	89	-8.152	-54.144	11.589	1	80.08	C
ATOM	670	N	VAL	A	90	-8.048	-57.828	14.376	1	86.09	N
ATOM	671	CA	VAL	A	90	-8.436	-58.871	15.339	1	85.39	C
ATOM	672	C	VAL	A	90	-7.601	-58.798	16.624	1	86.79	C
ATOM	673	O	VAL	A	90	-8.137	-58.926	17.726	1	85.55	O
ATOM	674	CB	VAL	A	90	-8.328	-60.266	14.695	1	83.72	C
ATOM	675	CG1	VAL	A	90	-8.657	-61.389	15.684	1	75.24	C
ATOM	676	CG2	VAL	A	90	-9.286	-60.409	13.508	1	75.94	C
ATOM	677	N	GLN	A	91	-6.308	-58.514	16.53	1	85	N
ATOM	678	CA	GLN	A	91	-5.442	-58.314	17.699	1	84.9	C
ATOM	679	C	GLN	A	91	-5.846	-57.084	18.527	1	86.86	C
ATOM	680	O	GLN	A	91	-5.8	-57.131	19.758	1	85.49	O
ATOM	681	CB	GLN	A	91	-3.983	-58.175	17.258	1	83.29	C
ATOM	682	CG	GLN	A	91	-3.382	-59.501	16.772	1	77.35	C
ATOM	683	CD	GLN	A	91	-1.972	-59.327	16.209	1	71.67	C
ATOM	684	OE1	GLN	A	91	-1.353	-58.273	16.266	1	63.35	O
ATOM	685	NE2	GLN	A	91	-1.392	-60.369	15.656	1	58.59	N
ATOM	686	N	HIS	A	92	-6.243	-55.987	17.878	1	87.94	N
ATOM	687	CA	HIS	A	92	-6.759	-54.807	18.569	1	88.45	C
ATOM	688	C	HIS	A	92	-8.106	-55.088	19.251	1	89.35	C
ATOM	689	O	HIS	A	92	-8.256	-54.772	20.431	1	88.73	O
ATOM	690	CB	HIS	A	92	-6.843	-53.613	17.603	1	88.58	C
ATOM	691	CG	HIS	A	92	-5.497	-53.133	17.12	1	88.02	C
ATOM	692	ND1	HIS	A	92	-4.422	-52.785	17.903	1	80.21	N
ATOM	693	CD2	HIS	A	92	-5.118	-52.951	15.819	1	79.77	C
ATOM	694	CE1	HIS	A	92	-3.422	-52.397	17.09	1	81.74	C
ATOM	695	NE2	HIS	A	92	-3.801	-52.487	15.816	1	82.73	N
ATOM	696	N	LEU	A	93	-9.032	-55.763	18.579	1	87.85	N
ATOM	697	CA	LEU	A	93	-10.323	-56.172	19.148	1	87.37	C
ATOM	698	C	LEU	A	93	-10.142	-57.076	20.375	1	87.8	C
ATOM	699	O	LEU	A	93	-10.767	-56.851	21.41	1	86.86	O
ATOM	700	CB	LEU	A	93	-11.16	-56.891	18.073	1	87.84	C
ATOM	701	CG	LEU	A	93	-11.602	-56.025	16.877	1	86.25	C
ATOM	702	CD1	LEU	A	93	-12.305	-56.901	15.844	1	78.21	C
ATOM	703	CD2	LEU	A	93	-12.547	-54.901	17.286	1	79.38	C
ATOM	704	N	ARG	A	94	-9.235	-58.056	20.298	1	85.22	N
ATOM	705	CA	ARG	A	94	-8.867	-58.903	21.44	1	85.44	C
ATOM	706	C	ARG	A	94	-8.354	-58.084	22.618	1	86.3	C
ATOM	707	O	ARG	A	94	-8.755	-58.323	23.754	1	84.37	O
ATOM	708	CB	ARG	A	94	-7.817	-59.936	20.992	1	83.92	C
ATOM	709	CG	ARG	A	94	-7.369	-60.857	22.149	1	79.13	C
ATOM	710	CD	ARG	A	94	-6.359	-61.898	21.65	1	77.23	C
ATOM	711	NE	ARG	A	94	-5.793	-62.68	22.771	1	68.84	N
ATOM	712	CZ	ARG	A	94	-4.604	-62.549	23.33	1	63.56	C
ATOM	713	NH1	ARG	A	94	-3.747	-61.641	22.964	1	57.44	N
ATOM	714	NH2	ARG	A	94	-4.246	-63.348	24.285	1	56.99	N
ATOM	715	N	TRP	A	95	-7.476	-57.108	22.375	1	86.2	N
ATOM	716	CA	TRP	A	95	-6.935	-56.249	23.424	1	86.2	C
ATOM	717	C	TRP	A	95	-8.019	-55.387	24.078	1	87.27	C
ATOM	718	O	TRP	A	95	-8.071	-55.319	25.304	1	85.55	O
ATOM	719	CB	TRP	A	95	-5.801	-55.399	22.855	1	86.06	C
ATOM	720	CG	TRP	A	95	-5.139	-54.514	23.865	1	85.76	C
ATOM	721	CD1	TRP	A	95	-4.062	-54.834	24.609	1	81.64	C
ATOM	722	CD2	TRP	A	95	-5.512	-53.158	24.268	1	84.73	C
ATOM	723	NE1	TRP	A	95	-3.732	-53.772	25.432	1	81.12	N
ATOM	724	CE2	TRP	A	95	-4.591	-52.714	25.263	1	83.6	C
ATOM	725	CE3	TRP	A	95	-6.527	-52.259	23.876	1	83.64	C
ATOM	726	CZ2	TRP	A	95	-4.67	-51.44	25.847	1	84.14	C
ATOM	727	CZ3	TRP	A	95	-6.619	-50.978	24.462	1	81.42	C
ATOM	728	CH2	TRP	A	95	-5.694	-50.572	25.437	1	79.91	C
ATOM	729	N	ILE	A	96	-8.926	-54.776	23.289	1	88.73	N
ATOM	730	CA	ILE	A	96	-10.061	-54.011	23.824	1	89.02	C
ATOM	731	C	ILE	A	96	-10.939	-54.923	24.69	1	89.02	C
ATOM	732	O	ILE	A	96	-11.276	-54.552	25.811	1	87.94	O
ATOM	733	CB	ILE	A	96	-10.879	-53.335	22.694	1	90.29	C
ATOM	734	CG1	ILE	A	96	-10.036	-52.293	21.917	1	86.09	C
ATOM	735	CG2	ILE	A	96	-12.111	-52.619	23.284	1	85.12	C
ATOM	736	CD1	ILE	A	96	-10.669	-51.852	20.592	1	81.61	C
ATOM	737	N	MET	A	97	-11.227	-56.139	24.236	1	88.46	N
ATOM	738	CA	MET	A	97	-12.007	-57.13	24.984	1	87.84	C
ATOM	739	C	MET	A	97	-11.355	-57.488	26.329	1	87.82	C
ATOM	740	O	MET	A	97	-12.041	-57.546	27.345	1	86.81	O
ATOM	741	CB	MET	A	97	-12.204	-58.367	24.102	1	87.35	C
ATOM	742	CG	MET	A	97	-13.149	-59.395	24.731	1	84.24	C
ATOM	743	SD	MET	A	97	-13.426	-60.858	23.696	1	83.48	S
ATOM	744	CE	MET	A	97	-14.534	-60.17	22.439	1	73.17	C
ATOM	745	N	GLN	A	98	-10.042	-57.655	26.373	1	84.87	N
ATOM	746	CA	GLN	A	98	-9.31	-57.874	27.623	1	83.82	C
ATOM	747	C	GLN	A	98	-9.476	-56.699	28.594	1	84.26	C
ATOM	748	O	GLN	A	98	-9.688	-56.903	29.789	1	81.23	O
ATOM	749	CB	GLN	A	98	-7.81	-58.076	27.339	1	82.4	C
ATOM	750	CG	GLN	A	98	-7.497	-59.438	26.709	1	79.15	C
ATOM	751	CD	GLN	A	98	-6.019	-59.595	26.361	1	78.18	C
ATOM	752	OE1	GLN	A	98	-5.301	-58.662	26.023	1	70.23	O
ATOM	753	NE2	GLN	A	98	-5.493	-60.798	26.428	1	66.99	N
ATOM	754	N	LYS	A	99	-9.392	-55.456	28.097	1	86.88	N
ATOM	755	CA	LYS	A	99	-9.525	-54.247	28.922	1	84.85	C
ATOM	756	C	LYS	A	99	-10.947	-54.039	29.429	1	86.24	C
ATOM	757	O	LYS	A	99	-11.117	-53.69	30.595	1	83.96	O
ATOM	758	CB	LYS	A	99	-9.005	-53.025	28.141	1	83.8	C
ATOM	759	CG	LYS	A	99	-7.494	-53.088	27.839	1	83.8	C
ATOM	760	CD	LYS	A	99	-6.692	-53.283	29.125	1	79.57	C
ATOM	761	CE	LYS	A	99	-5.191	-53.281	28.921	1	76.55	C
ATOM	762	NZ	LYS	A	99	-4.538	-53.448	30.246	1	69.7	N
ATOM	763	N	ASP	A	100	-11.932	-54.328	28.603	1	89.69	N
ATOM	764	CA	ASP	A	100	-13.341	-54.267	28.988	1	88.9	C
ATOM	765	C	ASP	A	100	-13.68	-55.27	30.105	1	89.14	C
ATOM	766	O	ASP	A	100	-14.294	-54.908	31.11	1	86.33	O
ATOM	767	CB	ASP	A	100	-14.192	-54.497	27.731	1	88.07	C
ATOM	768	CG	ASP	A	100	-15.681	-54.24	27.957	1	87.41	C
ATOM	769	OD1	ASP	A	100	-16.06	-53.578	28.946	1	79.55	O
ATOM	770	OD2	ASP	A	100	-16.486	-54.651	27.103	1	80.52	O
ATOM	771	N	LEU	A	101	-13.186	-56.504	29.997	1	85.57	N
ATOM	772	CA	LEU	A	101	-13.333	-57.526	31.043	1	83.42	C
ATOM	773	C	LEU	A	101	-12.646	-57.134	32.359	1	83.93	C
ATOM	774	O	LEU	A	101	-13.133	-57.486	33.431	1	80.23	O
ATOM	775	CB	LEU	A	101	-12.764	-58.858	30.529	1	83.37	C
ATOM	776	CG	LEU	A	101	-13.618	-59.548	29.45	1	81.21	C
ATOM	777	CD1	LEU	A	101	-12.838	-60.728	28.871	1	73.45	C
ATOM	778	CD2	LEU	A	101	-14.936	-60.081	30.01	1	74.41	C
ATOM	779	N	LEU	A	102	-11.544	-56.375	32.284	1	83.24	N
ATOM	780	CA	LEU	A	102	-10.853	-55.817	33.452	1	80.71	C
ATOM	781	C	LEU	A	102	-11.526	-54.554	34.015	1	82.14	C
ATOM	782	O	LEU	A	102	-11.054	-54.013	35.012	1	78.84	O
ATOM	783	CB	LEU	A	102	-9.384	-55.547	33.085	1	79.41	C
ATOM	784	CG	LEU	A	102	-8.536	-56.812	32.854	1	76.63	C
ATOM	785	CD1	LEU	A	102	-7.184	-56.41	32.266	1	69.74	C
ATOM	786	CD2	LEU	A	102	-8.284	-57.582	34.15	1	70.87	C
ATOM	787	N	GLY	A	103	-12.589	-54.066	33.389	1	86.44	N
ATOM	788	CA	GLY	A	103	-13.269	-52.843	33.809	1	85.4	C
ATOM	789	C	GLY	A	103	-12.489	-51.552	33.541	1	87.07	C
ATOM	790	O	GLY	A	103	-12.763	-50.54	34.175	1	82.92	O
ATOM	791	N	GLN	A	104	-11.52	-51.571	32.634	1	84.92	N
ATOM	792	CA	GLN	A	104	-10.624	-50.454	32.34	1	85.5	C
ATOM	793	C	GLN	A	104	-11.099	-49.649	31.123	1	86.93	C
ATOM	794	O	GLN	A	104	-11.464	-50.22	30.096	1	84.41	O
ATOM	795	CB	GLN	A	104	-9.193	-50.971	32.129	1	83.3	C
ATOM	796	CG	GLN	A	104	-8.62	-51.613	33.402	1	82.34	C
ATOM	797	CD	GLN	A	104	-7.183	-52.113	33.252	1	80.82	C
ATOM	798	OE1	GLN	A	104	-6.654	-52.386	32.18	1	72.06	O
ATOM	799	NE2	GLN	A	104	-6.478	-52.269	34.352	1	69.1	N
ATOM	800	N	ASP	A	105	-11.025	-48.321	31.221	1	88.53	N
ATOM	801	CA	ASP	A	105	-11.295	-47.425	30.098	1	89.13	C
ATOM	802	C	ASP	A	105	-10.116	-47.403	29.113	1	89.69	C
ATOM	803	O	ASP	A	105	-8.946	-47.506	29.49	1	87	O
ATOM	804	CB	ASP	A	105	-11.639	-46.017	30.603	1	88.62	C
ATOM	805	CG	ASP	A	105	-12.896	-45.979	31.47	1	88.62	C
ATOM	806	OD1	ASP	A	105	-13.864	-46.733	31.222	1	81.13	O
ATOM	807	OD2	ASP	A	105	-12.925	-45.196	32.441	1	81.32	O
ATOM	808	N	VAL	A	106	-10.436	-47.279	27.824	1	90.17	N
ATOM	809	CA	VAL	A	106	-9.485	-47.48	26.73	1	90.9	C
ATOM	810	C	VAL	A	106	-9.227	-46.175	25.986	1	92.27	C
ATOM	811	O	VAL	A	106	-10.146	-45.419	25.71	1	90.8	O
ATOM	812	CB	VAL	A	106	-9.997	-48.592	25.791	1	88.94	C
ATOM	813	CG1	VAL	A	106	-9.166	-48.725	24.517	1	78.88	C
ATOM	814	CG2	VAL	A	106	-9.96	-49.956	26.495	1	79.38	C
ATOM	815	N	PHE	A	107	-7.979	-45.923	25.603	1	90.9	N
ATOM	816	CA	PHE	A	107	-7.587	-44.828	24.717	1	90.18	C
ATOM	817	C	PHE	A	107	-6.916	-45.378	23.458	1	90.8	C
ATOM	818	O	PHE	A	107	-5.826	-45.948	23.52	1	88.88	O
ATOM	819	CB	PHE	A	107	-6.686	-43.848	25.48	1	87.54	C
ATOM	820	CG	PHE	A	107	-6.518	-42.516	24.775	1	86.2	C
ATOM	821	CD1	PHE	A	107	-5.658	-42.387	23.672	1	75.88	C
ATOM	822	CD2	PHE	A	107	-7.247	-41.4	25.216	1	75.44	C
ATOM	823	CE1	PHE	A	107	-5.546	-41.155	23	1	73.14	C
ATOM	824	CE2	PHE	A	107	-7.131	-40.166	24.55	1	72.57	C
ATOM	825	CZ	PHE	A	107	-6.283	-40.046	23.439	1	77.84	C
ATOM	826	N	LEU	A	108	-7.567	-45.203	22.314	1	90.61	N
ATOM	827	CA	LEU	A	108	-7.03	-45.598	21.017	1	90.31	C
ATOM	828	C	LEU	A	108	-6.317	-44.401	20.38	1	90.31	C
ATOM	829	O	LEU	A	108	-6.955	-43.436	19.961	1	89.2	O
ATOM	830	CB	LEU	A	108	-8.146	-46.173	20.122	1	90.9	C
ATOM	831	CG	LEU	A	108	-8.999	-47.299	20.749	1	89.98	C
ATOM	832	CD1	LEU	A	108	-10	-47.831	19.721	1	80.37	C
ATOM	833	CD2	LEU	A	108	-8.165	-48.472	21.26	1	81.69	C
ATOM	834	N	ILE	A	109	-4.998	-44.468	20.318	1	90.64	N
ATOM	835	CA	ILE	A	109	-4.145	-43.421	19.756	1	90.03	C
ATOM	836	C	ILE	A	109	-3.624	-43.847	18.382	1	89.92	C
ATOM	837	O	ILE	A	109	-3.316	-45.015	18.17	1	87.53	O
ATOM	838	CB	ILE	A	109	-3.042	-43.033	20.765	1	87.06	C
ATOM	839	CG1	ILE	A	109	-2.348	-41.727	20.343	1	72.86	C
ATOM	840	CG2	ILE	A	109	-2.019	-44.165	20.981	1	72.88	C
ATOM	841	CD1	ILE	A	109	-1.472	-41.117	21.448	1	67.69	C
ATOM	842	N	GLY	A	110	-3.543	-42.924	17.423	1	89.32	N
ATOM	843	CA	GLY	A	110	-3.03	-43.246	16.091	1	88.95	C
ATOM	844	C	GLY	A	110	-3.18	-42.103	15.086	1	89.92	C
ATOM	845	O	GLY	A	110	-3.713	-41.052	15.442	1	88.54	O
ATOM	846	N	PRO	A	111	-2.74	-42.285	13.833	1	89.19	N
ATOM	847	CA	PRO	A	111	-2.783	-41.247	12.804	1	89.66	C
ATOM	848	C	PRO	A	111	-4.225	-40.837	12.434	1	90.94	C
ATOM	849	O	PRO	A	111	-5.176	-41.558	12.765	1	89.97	O
ATOM	850	CB	PRO	A	111	-2.015	-41.842	11.614	1	87.95	C
ATOM	851	CG	PRO	A	111	-2.201	-43.343	11.788	1	85.1	C
ATOM	852	CD	PRO	A	111	-2.188	-43.515	13.299	1	87.75	C
ATOM	853	N	PRO	A	112	-4.421	-39.673	11.77	1	90.45	N
ATOM	854	CA	PRO	A	112	-5.746	-39.234	11.34	1	90.55	C
ATOM	855	C	PRO	A	112	-6.387	-40.235	10.366	1	91.06	C
ATOM	856	O	PRO	A	112	-5.69	-40.905	9.608	1	88.49	O
ATOM	857	CB	PRO	A	112	-5.537	-37.853	10.7	1	88.53	C
ATOM	858	CG	PRO	A	112	-4.083	-37.892	10.236	1	86.08	C
ATOM	859	CD	PRO	A	112	-3.402	-38.743	11.301	1	88.82	C
ATOM	860	N	GLY	A	113	-7.727	-40.325	10.404	1	89.69	N
ATOM	861	CA	GLY	A	113	-8.494	-41.264	9.584	1	90.28	C
ATOM	862	C	GLY	A	113	-9.545	-42.061	10.368	1	91.76	C
ATOM	863	O	GLY	A	113	-9.6	-41.983	11.6	1	89.08	O
ATOM	864	N	PRO	A	114	-10.401	-42.819	9.664	1	90.2	N
ATOM	865	CA	PRO	A	114	-11.518	-43.532	10.283	1	91.47	C
ATOM	866	C	PRO	A	114	-11.128	-44.83	11.009	1	92.46	C
ATOM	867	O	PRO	A	114	-11.955	-45.395	11.719	1	90.12	O
ATOM	868	CB	PRO	A	114	-12.491	-43.809	9.121	1	89.87	C
ATOM	869	CG	PRO	A	114	-11.555	-43.964	7.919	1	89.5	C
ATOM	870	CD	PRO	A	114	-10.451	-42.947	8.22	1	91.44	C
ATOM	871	N	LEU	A	115	-9.896	-45.321	10.87	1	89.62	N
ATOM	872	CA	LEU	A	115	-9.487	-46.657	11.332	1	90.54	C
ATOM	873	C	LEU	A	115	-9.725	-46.874	12.839	1	91.82	C
ATOM	874	O	LEU	A	115	-10.299	-47.892	13.228	1	91.19	O
ATOM	875	CB	LEU	A	115	-8.009	-46.885	10.947	1	89.6	C
ATOM	876	CG	LEU	A	115	-7.461	-48.274	11.334	1	86.52	C
ATOM	877	CD1	LEU	A	115	-8.189	-49.409	10.61	1	76.74	C
ATOM	878	CD2	LEU	A	115	-5.974	-48.356	10.989	1	75.8	C
ATOM	879	N	ARG	A	116	-9.336	-45.914	13.686	1	92.27	N
ATOM	880	CA	ARG	A	116	-9.546	-45.988	15.143	1	92.82	C
ATOM	881	C	ARG	A	116	-11.026	-46.115	15.498	1	93.61	C
ATOM	882	O	ARG	A	116	-11.405	-46.989	16.278	1	92.63	O
ATOM	883	CB	ARG	A	116	-8.981	-44.742	15.845	1	92.09	C
ATOM	884	CG	ARG	A	116	-7.469	-44.591	15.732	1	89.71	C
ATOM	885	CD	ARG	A	116	-6.976	-43.427	16.612	1	88.61	C
ATOM	886	NE	ARG	A	116	-7.589	-42.131	16.245	1	83.78	N
ATOM	887	CZ	ARG	A	116	-7.19	-41.3	15.304	1	82.63	C
ATOM	888	NH1	ARG	A	116	-6.136	-41.509	14.591	1	70.76	N
ATOM	889	NH2	ARG	A	116	-7.862	-40.22	15.047	1	75.7	N
ATOM	890	N	ARG	A	117	-11.855	-45.27	14.88	1	93.18	N
ATOM	891	CA	ARG	A	117	-13.306	-45.278	15.056	1	93.37	C
ATOM	892	C	ARG	A	117	-13.921	-46.578	14.548	1	93.51	C
ATOM	893	O	ARG	A	117	-14.727	-47.175	15.253	1	92.66	O
ATOM	894	CB	ARG	A	117	-13.896	-44.039	14.36	1	92.8	C
ATOM	895	CG	ARG	A	117	-15.416	-43.95	14.534	1	90.76	C
ATOM	896	CD	ARG	A	117	-15.956	-42.609	14.028	1	90.24	C
ATOM	897	NE	ARG	A	117	-15.697	-42.405	12.587	1	85.26	N
ATOM	898	CZ	ARG	A	117	-15.066	-41.403	12.011	1	87.09	C
ATOM	899	NH1	ARG	A	117	-14.573	-40.393	12.659	1	74.75	N
ATOM	900	NH2	ARG	A	117	-14.919	-41.401	10.727	1	79.15	N
ATOM	901	N	SER	A	118	-13.49	-47.048	13.385	1	92.56	N
ATOM	902	CA	SER	A	118	-13.953	-48.317	12.82	1	92.03	C
ATOM	903	C	SER	A	118	-13.679	-49.492	13.766	1	92.7	C
ATOM	904	O	SER	A	118	-14.591	-50.258	14.055	1	91.55	O
ATOM	905	CB	SER	A	118	-13.302	-48.55	11.454	1	91.19	C
ATOM	906	OG	SER	A	118	-13.813	-49.724	10.86	1	77.26	O
ATOM	907	N	ILE	A	119	-12.475	-49.586	14.336	1	92.04	N
ATOM	908	CA	ILE	A	119	-12.117	-50.643	15.298	1	92.5	C
ATOM	909	C	ILE	A	119	-12.983	-50.564	16.564	1	93.16	C
ATOM	910	O	ILE	A	119	-13.474	-51.588	17.036	1	92.21	O
ATOM	911	CB	ILE	A	119	-10.606	-50.58	15.622	1	92.58	C
ATOM	912	CG1	ILE	A	119	-9.786	-50.983	14.372	1	89.23	C
ATOM	913	CG2	ILE	A	119	-10.237	-51.498	16.8	1	88.74	C
ATOM	914	CD1	ILE	A	119	-8.295	-50.65	14.471	1	82.16	C
ATOM	915	N	ALA	A	120	-13.211	-49.353	17.096	1	93.12	N
ATOM	916	CA	ALA	A	120	-14.081	-49.175	18.254	1	93.36	C
ATOM	917	C	ALA	A	120	-15.524	-49.618	17.955	1	93.75	C
ATOM	918	O	ALA	A	120	-16.107	-50.376	18.728	1	92.48	O
ATOM	919	CB	ALA	A	120	-14.02	-47.708	18.703	1	93.53	C
ATOM	920	N	MET	A	121	-16.076	-49.208	16.813	1	93.45	N
ATOM	921	CA	MET	A	121	-17.438	-49.581	16.408	1	93.19	C
ATOM	922	C	MET	A	121	-17.569	-51.08	16.099	1	93.05	C
ATOM	923	O	MET	A	121	-18.545	-51.696	16.52	1	91.36	O
ATOM	924	CB	MET	A	121	-17.89	-48.732	15.21	1	93	C
ATOM	925	CG	MET	A	121	-18.005	-47.235	15.545	1	91.91	C
ATOM	926	SD	MET	A	121	-19.158	-46.812	16.876	1	90.6	S
ATOM	927	CE	MET	A	121	-18.787	-45.043	17.025	1	79.9	C
ATOM	928	N	GLN	A	122	-16.566	-51.684	15.461	1	91.98	N
ATOM	929	CA	GLN	A	122	-16.51	-53.133	15.243	1	91.06	C
ATOM	930	C	GLN	A	122	-16.533	-53.909	16.563	1	91.03	C
ATOM	931	O	GLN	A	122	-17.221	-54.918	16.682	1	90.34	O
ATOM	932	CB	GLN	A	122	-15.233	-53.502	14.472	1	91.27	C
ATOM	933	CG	GLN	A	122	-15.305	-53.138	12.983	1	88.41	C
ATOM	934	CD	GLN	A	122	-13.978	-53.341	12.259	1	88.76	C
ATOM	935	OE1	GLN	A	122	-13.06	-54.011	12.709	1	80.71	O
ATOM	936	NE2	GLN	A	122	-13.818	-52.765	11.089	1	78.67	N
ATOM	937	N	TYR	A	123	-15.807	-53.427	17.571	1	91.14	N
ATOM	938	CA	TYR	A	123	-15.832	-54.042	18.899	1	90.34	C
ATOM	939	C	TYR	A	123	-17.221	-53.979	19.534	1	90.36	C
ATOM	940	O	TYR	A	123	-17.705	-54.971	20.078	1	89.05	O
ATOM	941	CB	TYR	A	123	-14.79	-53.369	19.798	1	90.48	C
ATOM	942	CG	TYR	A	123	-14.816	-53.919	21.21	1	89.82	C
ATOM	943	CD1	TYR	A	123	-15.4	-53.186	22.267	1	77.44	C
ATOM	944	CD2	TYR	A	123	-14.343	-55.222	21.438	1	78.63	C
ATOM	945	CE1	TYR	A	123	-15.521	-53.761	23.546	1	79.53	C
ATOM	946	CE2	TYR	A	123	-14.465	-55.804	22.71	1	79.13	C
ATOM	947	CZ	TYR	A	123	-15.064	-55.081	23.762	1	87.56	C
ATOM	948	OH	TYR	A	123	-15.219	-55.681	24.966	1	87.05	O
ATOM	949	N	LEU	A	124	-17.872	-52.82	19.459	1	91.67	N
ATOM	950	CA	LEU	A	124	-19.194	-52.606	20.042	1	91.4	C
ATOM	951	C	LEU	A	124	-20.286	-53.395	19.307	1	91.11	C
ATOM	952	O	LEU	A	124	-21.157	-53.962	19.964	1	89.57	O
ATOM	953	CB	LEU	A	124	-19.497	-51.099	20.072	1	92.08	C
ATOM	954	CG	LEU	A	124	-18.551	-50.288	20.977	1	92.08	C
ATOM	955	CD1	LEU	A	124	-18.81	-48.797	20.796	1	84.36	C
ATOM	956	CD2	LEU	A	124	-18.709	-50.637	22.454	1	85.29	C
ATOM	957	N	GLU	A	125	-20.198	-53.5	17.979	1	90.53	N
ATOM	958	CA	GLU	A	125	-21.071	-54.368	17.172	1	89.5	C
ATOM	959	C	GLU	A	125	-20.891	-55.841	17.556	1	88.84	C
ATOM	960	O	GLU	A	125	-21.86	-56.539	17.861	1	86.53	O
ATOM	961	CB	GLU	A	125	-20.769	-54.136	15.68	1	88.68	C
ATOM	962	CG	GLU	A	125	-21.681	-54.939	14.739	1	86.02	C
ATOM	963	CD	GLU	A	125	-21.45	-54.631	13.242	1	87.42	C
ATOM	964	OE1	GLU	A	125	-22.198	-55.177	12.399	1	77.49	O
ATOM	965	OE2	GLU	A	125	-20.542	-53.837	12.916	1	80.57	O
ATOM	966	N	LEU	A	126	-19.642	-56.294	17.628	1	89.12	N
ATOM	967	CA	LEU	A	126	-19.306	-57.677	17.961	1	87.44	C
ATOM	968	C	LEU	A	126	-19.805	-58.09	19.354	1	88.03	C
ATOM	969	O	LEU	A	126	-20.218	-59.226	19.564	1	86.07	O
ATOM	970	CB	LEU	A	126	-17.775	-57.815	17.861	1	86.08	C
ATOM	971	CG	LEU	A	126	-17.246	-59.248	18.063	1	78.69	C
ATOM	972	CD1	LEU	A	126	-17.638	-60.163	16.908	1	71.65	C
ATOM	973	CD2	LEU	A	126	-15.722	-59.22	18.153	1	71.48	C
ATOM	974	N	THR	A	127	-19.751	-57.145	20.314	1	88.59	N
ATOM	975	CA	THR	A	127	-20.161	-57.377	21.709	1	88.16	C
ATOM	976	C	THR	A	127	-21.613	-56.991	21.999	1	88.03	C
ATOM	977	O	THR	A	127	-22.052	-57.119	23.139	1	85.67	O
ATOM	978	CB	THR	A	127	-19.2	-56.698	22.694	1	88.35	C
ATOM	979	OG1	THR	A	127	-19.086	-55.318	22.442	1	82.23	O
ATOM	980	CG2	THR	A	127	-17.794	-57.296	22.634	1	80.46	C
ATOM	981	N	LYS	A	128	-22.36	-56.532	20.987	1	89.73	N
ATOM	982	CA	LYS	A	128	-23.741	-56.017	21.081	1	89.78	C
ATOM	983	C	LYS	A	128	-23.91	-54.951	22.174	1	91.22	C
ATOM	984	O	LYS	A	128	-24.897	-54.945	22.913	1	88.64	O
ATOM	985	CB	LYS	A	128	-24.761	-57.166	21.2	1	88.44	C
ATOM	986	CG	LYS	A	128	-24.76	-58.122	19.997	1	85.18	C
ATOM	987	CD	LYS	A	128	-25.922	-59.123	20.123	1	77.58	C
ATOM	988	CE	LYS	A	128	-25.969	-60.056	18.907	1	70.02	C
ATOM	989	NZ	LYS	A	128	-27.108	-61.015	18.984	1	59.91	N
ATOM	990	N	ARG	A	129	-22.936	-54.057	22.308	1	91.42	N
ATOM	991	CA	ARG	A	129	-22.956	-52.985	23.311	1	92.16	C
ATOM	992	C	ARG	A	129	-23.553	-51.696	22.757	1	93.59	C
ATOM	993	O	ARG	A	129	-23.21	-51.259	21.663	1	90.96	O
ATOM	994	CB	ARG	A	129	-21.562	-52.735	23.894	1	90.98	C
ATOM	995	CG	ARG	A	129	-21.083	-53.907	24.756	1	85.31	C
ATOM	996	CD	ARG	A	129	-19.881	-53.528	25.637	1	82.23	C
ATOM	997	NE	ARG	A	129	-20.285	-52.569	26.679	1	77.32	N
ATOM	998	CZ	ARG	A	129	-19.631	-52.307	27.8	1	73.02	C
ATOM	999	NH1	ARG	A	129	-18.505	-52.87	28.094	1	64.38	N
ATOM	1000	NH2	ARG	A	129	-20.114	-51.461	28.656	1	64.76	N
ATOM	1001	N	GLU	A	130	-24.391	-51.054	23.577	1	91.42	N
ATOM	1002	CA	GLU	A	130	-24.968	-49.743	23.285	1	92.02	C
ATOM	1003	C	GLU	A	130	-23.899	-48.643	23.329	1	92.53	C
ATOM	1004	O	GLU	A	130	-23.075	-48.605	24.249	1	90.13	O
ATOM	1005	CB	GLU	A	130	-26.07	-49.418	24.301	1	90.54	C
ATOM	1006	CG	GLU	A	130	-27.266	-50.377	24.244	1	88.5	C
ATOM	1007	CD	GLU	A	130	-28.266	-50.137	25.385	1	89.97	C
ATOM	1008	OE1	GLU	A	130	-28.907	-51.122	25.816	1	79.97	O
ATOM	1009	OE2	GLU	A	130	-28.398	-48.985	25.854	1	82.56	O
ATOM	1010	N	VAL	A	131	-23.924	-47.718	22.363	1	92.97	N
ATOM	1011	CA	VAL	A	131	-22.961	-46.619	22.243	1	93.2	C
ATOM	1012	C	VAL	A	131	-23.62	-45.249	22.396	1	93.45	C
ATOM	1013	O	VAL	A	131	-24.598	-44.93	21.723	1	90.93	O
ATOM	1014	CB	VAL	A	131	-22.136	-46.743	20.944	1	91.58	C
ATOM	1015	CG1	VAL	A	131	-22.94	-46.572	19.654	1	82.98	C
ATOM	1016	CG2	VAL	A	131	-20.979	-45.737	20.92	1	81.73	C
ATOM	1017	N	GLU	A	132	-23.032	-44.425	23.252	1	93.14	N
ATOM	1018	CA	GLU	A	132	-23.186	-42.976	23.23	1	92.78	C
ATOM	1019	C	GLU	A	132	-21.918	-42.384	22.608	1	93.45	C
ATOM	1020	O	GLU	A	132	-20.81	-42.643	23.073	1	91.24	O
ATOM	1021	CB	GLU	A	132	-23.414	-42.439	24.652	1	91.53	C
ATOM	1022	CG	GLU	A	132	-24.81	-42.776	25.218	1	86.4	C
ATOM	1023	CD	GLU	A	132	-25.955	-41.906	24.668	1	89.92	C
ATOM	1024	OE1	GLU	A	132	-27.12	-42.147	25.073	1	79.15	O
ATOM	1025	OE2	GLU	A	132	-25.709	-40.933	23.925	1	81.42	O
ATOM	1026	N	TYR	A	133	-22.073	-41.62	21.533	1	93.43	N
ATOM	1027	CA	TYR	A	133	-20.943	-41.075	20.782	1	93.01	C
ATOM	1028	C	TYR	A	133	-20.979	-39.549	20.78	1	93.06	C
ATOM	1029	O	TYR	A	133	-22.02	-38.954	20.508	1	90.95	O
ATOM	1030	CB	TYR	A	133	-20.937	-41.654	19.366	1	91.91	C
ATOM	1031	CG	TYR	A	133	-19.888	-41.054	18.45	1	92.07	C
ATOM	1032	CD1	TYR	A	133	-20.158	-39.841	17.789	1	84.16	C
ATOM	1033	CD2	TYR	A	133	-18.636	-41.677	18.273	1	84.34	C
ATOM	1034	CE1	TYR	A	133	-19.191	-39.254	16.954	1	83.94	C
ATOM	1035	CE2	TYR	A	133	-17.665	-41.095	17.43	1	83.75	C
ATOM	1036	CZ	TYR	A	133	-17.951	-39.881	16.765	1	88.36	C
ATOM	1037	OH	TYR	A	133	-17.042	-39.307	15.941	1	86.75	O
ATOM	1038	N	ILE	A	134	-19.83	-38.93	21.007	1	92.54	N
ATOM	1039	CA	ILE	A	134	-19.644	-37.491	20.853	1	92	C
ATOM	1040	C	ILE	A	134	-18.319	-37.198	20.147	1	92.29	C
ATOM	1041	O	ILE	A	134	-17.263	-37.712	20.524	1	90.89	O
ATOM	1042	CB	ILE	A	134	-19.814	-36.757	22.204	1	90.73	C
ATOM	1043	CG1	ILE	A	134	-19.815	-35.23	21.984	1	80.68	C
ATOM	1044	CG2	ILE	A	134	-18.763	-37.186	23.235	1	79.78	C
ATOM	1045	CD1	ILE	A	134	-20.266	-34.426	23.208	1	74.31	C
ATOM	1046	N	ALA	A	135	-18.397	-36.357	19.113	1	91.79	N
ATOM	1047	CA	ALA	A	135	-17.223	-35.749	18.505	1	91.25	C
ATOM	1048	C	ALA	A	135	-16.914	-34.446	19.248	1	91.49	C
ATOM	1049	O	ALA	A	135	-17.707	-33.505	19.206	1	89.34	O
ATOM	1050	CB	ALA	A	135	-17.48	-35.525	17.011	1	90.13	C
ATOM	1051	N	LEU	A	136	-15.788	-34.408	19.927	1	91.86	N
ATOM	1052	CA	LEU	A	136	-15.329	-33.225	20.638	1	91.43	C
ATOM	1053	C	LEU	A	136	-14.741	-32.227	19.643	1	90.83	C
ATOM	1054	O	LEU	A	136	-13.962	-32.577	18.751	1	88.46	O
ATOM	1055	CB	LEU	A	136	-14.327	-33.618	21.732	1	90.91	C
ATOM	1056	CG	LEU	A	136	-14.878	-34.594	22.79	1	90.69	C
ATOM	1057	CD1	LEU	A	136	-13.755	-35.006	23.739	1	83.2	C
ATOM	1058	CD2	LEU	A	136	-15.99	-33.98	23.627	1	83.09	C
ATOM	1059	N	SER	A	137	-15.13	-30.993	19.806	1	89.88	N
ATOM	1060	CA	SER	A	137	-14.656	-29.856	19.025	1	88.32	C
ATOM	1061	C	SER	A	137	-14.136	-28.769	19.958	1	87.23	C
ATOM	1062	O	SER	A	137	-14.312	-28.84	21.174	1	84.84	O
ATOM	1063	CB	SER	A	137	-15.788	-29.336	18.133	1	87.73	C
ATOM	1064	OG	SER	A	137	-16.765	-28.67	18.908	1	82.31	O
ATOM	1065	N	ARG	A	138	-13.53	-27.737	19.385	1	86.06	N
ATOM	1066	CA	ARG	A	138	-13.139	-26.537	20.134	1	83.44	C
ATOM	1067	C	ARG	A	138	-14.324	-25.871	20.84	1	82.78	C
ATOM	1068	O	ARG	A	138	-14.141	-25.238	21.87	1	77.61	O
ATOM	1069	CB	ARG	A	138	-12.46	-25.567	19.154	1	80.15	C
ATOM	1070	CG	ARG	A	138	-11.918	-24.327	19.869	1	73.62	C
ATOM	1071	CD	ARG	A	138	-11.293	-23.365	18.864	1	70.27	C
ATOM	1072	NE	ARG	A	138	-10.81	-22.156	19.556	1	62.84	N
ATOM	1073	CZ	ARG	A	138	-10.483	-21.008	18.988	1	56.79	C
ATOM	1074	NH1	ARG	A	138	-10.539	-20.833	17.698	1	53.35	N
ATOM	1075	NH2	ARG	A	138	-10.091	-20.009	19.723	1	50.42	N
ATOM	1076	N	ASP	A	139	-15.522	-26.028	20.283	1	83.68	N
ATOM	1077	CA	ASP	A	139	-16.739	-25.369	20.762	1	81.96	C
ATOM	1078	C	ASP	A	139	-17.525	-26.223	21.776	1	82.71	C
ATOM	1079	O	ASP	A	139	-18.596	-25.825	22.225	1	80.41	O
ATOM	1080	CB	ASP	A	139	-17.615	-25.005	19.556	1	79.8	C
ATOM	1081	CG	ASP	A	139	-16.83	-24.322	18.432	1	76.05	C
ATOM	1082	OD1	ASP	A	139	-16.213	-23.267	18.68	1	70.69	O
ATOM	1083	OD2	ASP	A	139	-16.817	-24.903	17.319	1	70.37	O
ATOM	1084	N	THR	A	140	-17.024	-27.407	22.123	1	85.05	N
ATOM	1085	CA	THR	A	140	-17.656	-28.284	23.113	1	85.31	C
ATOM	1086	C	THR	A	140	-17.57	-27.656	24.499	1	83.94	C
ATOM	1087	O	THR	A	140	-16.495	-27.249	24.936	1	81.67	O
ATOM	1088	CB	THR	A	140	-17.013	-29.677	23.122	1	86.66	C
ATOM	1089	OG1	THR	A	140	-17.051	-30.249	21.833	1	79.28	O
ATOM	1090	CG2	THR	A	140	-17.741	-30.657	24.047	1	78.97	C
ATOM	1091	N	THR	A	141	-18.698	-27.615	25.201	1	83.31	N
ATOM	1092	CA	THR	A	141	-18.821	-27.048	26.549	1	82.15	C
ATOM	1093	C	THR	A	141	-19.122	-28.131	27.589	1	83.45	C
ATOM	1094	O	THR	A	141	-19.473	-29.266	27.261	1	82.55	O
ATOM	1095	CB	THR	A	141	-19.893	-25.943	26.588	1	79.21	C
ATOM	1096	OG1	THR	A	141	-21.161	-26.458	26.268	1	72.58	O
ATOM	1097	CG2	THR	A	141	-19.592	-24.796	25.628	1	70.83	C
ATOM	1098	N	GLU	A	142	-19.012	-27.773	28.87	1	79.12	N
ATOM	1099	CA	GLU	A	142	-19.392	-28.662	29.976	1	79.53	C
ATOM	1100	C	GLU	A	142	-20.853	-29.128	29.866	1	81.59	C
ATOM	1101	O	GLU	A	142	-21.162	-30.292	30.13	1	80.04	O
ATOM	1102	CB	GLU	A	142	-19.123	-27.916	31.297	1	75.53	C
ATOM	1103	CG	GLU	A	142	-19.608	-28.683	32.536	1	66.23	C
ATOM	1104	CD	GLU	A	142	-19.141	-28.084	33.875	1	62.41	C
ATOM	1105	OE1	GLU	A	142	-19.389	-28.75	34.914	1	56.04	O
ATOM	1106	OE2	GLU	A	142	-18.493	-27.019	33.884	1	54.85	O
ATOM	1107	N	THR	A	143	-21.738	-28.245	29.397	1	83.78	N
ATOM	1108	CA	THR	A	143	-23.17	-28.54	29.233	1	83.43	C
ATOM	1109	C	THR	A	143	-23.46	-29.569	28.133	1	85.31	C
ATOM	1110	O	THR	A	143	-24.511	-30.207	28.162	1	84.04	O
ATOM	1111	CB	THR	A	143	-23.962	-27.254	28.952	1	80.71	C
ATOM	1112	OG1	THR	A	143	-23.448	-26.561	27.837	1	72.38	O
ATOM	1113	CG2	THR	A	143	-23.926	-26.297	30.14	1	69.68	C
ATOM	1114	N	ASP	A	144	-22.538	-29.777	27.187	1	85.83	N
ATOM	1115	CA	ASP	A	144	-22.657	-30.817	26.156	1	87.3	C
ATOM	1116	C	ASP	A	144	-22.285	-32.216	26.683	1	89.16	C
ATOM	1117	O	ASP	A	144	-22.674	-33.227	26.094	1	88.5	O
ATOM	1118	CB	ASP	A	144	-21.782	-30.463	24.943	1	86.39	C
ATOM	1119	CG	ASP	A	144	-22.182	-29.144	24.275	1	84.98	C
ATOM	1120	OD1	ASP	A	144	-23.39	-28.928	24.017	1	79.53	O
ATOM	1121	OD2	ASP	A	144	-21.281	-28.323	24.011	1	79.08	O
ATOM	1122	N	LEU	A	145	-21.556	-32.277	27.789	1	88.31	N
ATOM	1123	CA	LEU	A	145	-21.107	-33.527	28.401	1	89.32	C
ATOM	1124	C	LEU	A	145	-21.987	-33.951	29.583	1	90.4	C
ATOM	1125	O	LEU	A	145	-22.335	-35.13	29.693	1	89.26	O
ATOM	1126	CB	LEU	A	145	-19.635	-33.373	28.83	1	88.63	C
ATOM	1127	CG	LEU	A	145	-18.645	-33.133	27.673	1	87.55	C
ATOM	1128	CD1	LEU	A	145	-17.251	-32.866	28.236	1	80.32	C
ATOM	1129	CD2	LEU	A	145	-18.559	-34.34	26.739	1	80.42	C
ATOM	1130	N	LYS	A	146	-22.365	-33.013	30.454	1	87.87	N
ATOM	1131	CA	LYS	A	146	-23.112	-33.277	31.695	1	87.91	C
ATOM	1132	C	LYS	A	146	-24.619	-33.191	31.505	1	89.45	C
ATOM	1133	O	LYS	A	146	-25.291	-34.2	31.325	1	88.12	O
ATOM	1134	CB	LYS	A	146	-22.661	-32.323	32.81	1	84.85	C
ATOM	1135	CG	LYS	A	146	-21.275	-32.631	33.372	1	78.78	C
ATOM	1136	CD	LYS	A	146	-21.059	-31.705	34.57	1	77.63	C
ATOM	1137	CE	LYS	A	146	-19.755	-31.988	35.298	1	68.86	C
ATOM	1138	NZ	LYS	A	146	-19.521	-30.953	36.33	1	63.27	N
ATOM	1139	N	GLN	A	147	-25.146	-31.983	31.615	1	86.3	N
ATOM	1140	CA	GLN	A	147	-26.571	-31.685	31.564	1	86.09	C
ATOM	1141	C	GLN	A	147	-26.812	-30.366	30.853	1	84.53	C
ATOM	1142	O	GLN	A	147	-26.063	-29.408	31.033	1	81.36	O
ATOM	1143	CB	GLN	A	147	-27.179	-31.601	32.973	1	85	C
ATOM	1144	CG	GLN	A	147	-27.259	-32.963	33.657	1	82.16	C
ATOM	1145	CD	GLN	A	147	-28.079	-32.911	34.936	1	85.18	C
ATOM	1146	OE1	GLN	A	147	-27.92	-32.051	35.787	1	76.94	O
ATOM	1147	NE2	GLN	A	147	-28.993	-33.829	35.112	1	76.63	N
ATOM	1148	N	ARG	A	148	-27.889	-30.316	30.105	1	86.27	N
ATOM	1149	CA	ARG	A	148	-28.335	-29.095	29.444	1	84.62	C
ATOM	1150	C	ARG	A	148	-29.658	-28.635	30.03	1	84.32	C
ATOM	1151	O	ARG	A	148	-30.582	-29.431	30.199	1	82.14	O
ATOM	1152	CB	ARG	A	148	-28.415	-29.347	27.937	1	82.9	C
ATOM	1153	CG	ARG	A	148	-28.786	-28.073	27.18	1	77.54	C
ATOM	1154	CD	ARG	A	148	-28.739	-28.313	25.671	1	75.67	C
ATOM	1155	NE	ARG	A	148	-27.357	-28.458	25.181	1	67.22	N
ATOM	1156	CZ	ARG	A	148	-26.986	-29.091	24.094	1	62.05	C
ATOM	1157	NH1	ARG	A	148	-27.845	-29.696	23.323	1	57.34	N
ATOM	1158	NH2	ARG	A	148	-25.731	-29.129	23.764	1	54.07	N
ATOM	1159	N	ARG	A	149	-29.765	-27.343	30.299	1	81.38	N
ATOM	1160	CA	ARG	A	149	-31.009	-26.721	30.742	1	79.71	C
ATOM	1161	C	ARG	A	149	-31.869	-26.366	29.528	1	80.28	C
ATOM	1162	O	ARG	A	149	-31.389	-25.711	28.609	1	77.25	O
ATOM	1163	CB	ARG	A	149	-30.658	-25.516	31.621	1	75.99	C
ATOM	1164	CG	ARG	A	149	-31.871	-24.98	32.381	1	67.18	C
ATOM	1165	CD	ARG	A	149	-31.416	-23.829	33.281	1	63.69	C
ATOM	1166	NE	ARG	A	149	-32.542	-23.254	34.039	1	56.41	N
ATOM	1167	CZ	ARG	A	149	-32.473	-22.225	34.862	1	49.58	C
ATOM	1168	NH1	ARG	A	149	-31.353	-21.603	35.093	1	46.88	N
ATOM	1169	NH2	ARG	A	149	-33.546	-21.806	35.467	1	44.08	N
ATOM	1170	N	GLU	A	150	-33.123	-26.768	29.507	1	81.08	N
ATOM	1171	CA	GLU	A	150	-34.115	-26.365	28.509	1	80.67	C
ATOM	1172	C	GLU	A	150	-35.319	-25.703	29.183	1	79.92	C
ATOM	1173	O	GLU	A	150	-35.656	-26.028	30.315	1	77.1	O
ATOM	1174	CB	GLU	A	150	-34.566	-27.55	27.644	1	80.2	C
ATOM	1175	CG	GLU	A	150	-33.465	-28.033	26.694	1	77.39	C
ATOM	1176	CD	GLU	A	150	-33.953	-29.046	25.644	1	77.3	C
ATOM	1177	OE1	GLU	A	150	-33.093	-29.479	24.838	1	69.31	O
ATOM	1178	OE2	GLU	A	150	-35.155	-29.395	25.63	1	70.31	O
ATOM	1179	N	ILE	A	151	-35.956	-24.766	28.484	1	80.06	N
ATOM	1180	CA	ILE	A	151	-37.176	-24.116	28.959	1	79.3	C
ATOM	1181	C	ILE	A	151	-38.355	-24.754	28.229	1	81.22	C
ATOM	1182	O	ILE	A	151	-38.371	-24.8	27	1	80.35	O
ATOM	1183	CB	ILE	A	151	-37.11	-22.581	28.784	1	76.46	C
ATOM	1184	CG1	ILE	A	151	-35.879	-21.999	29.518	1	71.75	C
ATOM	1185	CG2	ILE	A	151	-38.405	-21.937	29.307	1	69.41	C
ATOM	1186	CD1	ILE	A	151	-35.659	-20.503	29.29	1	63.21	C
ATOM	1187	N	ARG	A	152	-39.331	-25.251	28.98	1	80.81	N
ATOM	1188	CA	ARG	A	152	-40.602	-25.772	28.458	1	80.83	C
ATOM	1189	C	ARG	A	152	-41.74	-25.271	29.334	1	80.6	C
ATOM	1190	O	ARG	A	152	-41.67	-25.4	30.555	1	76.76	O
ATOM	1191	CB	ARG	A	152	-40.597	-27.307	28.398	1	80.38	C
ATOM	1192	CG	ARG	A	152	-39.519	-27.884	27.469	1	75.54	C
ATOM	1193	CD	ARG	A	152	-39.637	-29.41	27.386	1	75.1	C
ATOM	1194	NE	ARG	A	152	-38.552	-30.001	26.588	1	68.4	N
ATOM	1195	CZ	ARG	A	152	-38.352	-31.284	26.343	1	63.03	C
ATOM	1196	NH1	ARG	A	152	-39.158	-32.205	26.797	1	59.27	N
ATOM	1197	NH2	ARG	A	152	-37.32	-31.661	25.641	1	56.72	N
ATOM	1198	N	ALA	A	153	-42.752	-24.687	28.714	1	83.23	N
ATOM	1199	CA	ALA	A	153	-43.895	-24.094	29.416	1	82.77	C
ATOM	1200	C	ALA	A	153	-43.482	-23.128	30.553	1	82.06	C
ATOM	1201	O	ALA	A	153	-44.044	-23.151	31.649	1	76.56	O
ATOM	1202	CB	ALA	A	153	-44.848	-25.214	29.846	1	82.11	C
ATOM	1203	N	GLY	A	154	-42.438	-22.325	30.315	1	75.29	N
ATOM	1204	CA	GLY	A	154	-41.903	-21.357	31.278	1	72.76	C
ATOM	1205	C	GLY	A	154	-41.128	-21.956	32.461	1	73.36	C
ATOM	1206	O	GLY	A	154	-40.692	-21.22	33.341	1	69.07	O
ATOM	1207	N	THR	A	155	-40.933	-23.277	32.505	1	75.55	N
ATOM	1208	CA	THR	A	155	-40.155	-23.968	33.543	1	75.79	C
ATOM	1209	C	THR	A	155	-38.856	-24.535	32.973	1	75.99	C
ATOM	1210	O	THR	A	155	-38.796	-24.969	31.825	1	72.75	O
ATOM	1211	CB	THR	A	155	-40.97	-25.052	34.255	1	72.93	C
ATOM	1212	OG1	THR	A	155	-41.518	-25.976	33.355	1	65.18	O
ATOM	1213	CG2	THR	A	155	-42.13	-24.469	35.06	1	64.68	C
ATOM	1214	N	ALA	A	156	-37.79	-24.508	33.777	1	72.8	N
ATOM	1215	CA	ALA	A	156	-36.494	-25.026	33.37	1	72.7	C
ATOM	1216	C	ALA	A	156	-36.37	-26.523	33.684	1	74.65	C
ATOM	1217	O	ALA	A	156	-36.502	-26.928	34.837	1	73.07	O
ATOM	1218	CB	ALA	A	156	-35.396	-24.206	34.047	1	68.99	C
ATOM	1219	N	PHE	A	157	-36.045	-27.318	32.663	1	77.18	N
ATOM	1220	CA	PHE	A	157	-35.771	-28.75	32.75	1	77.91	C
ATOM	1221	C	PHE	A	157	-34.302	-29.025	32.442	1	79.8	C
ATOM	1222	O	PHE	A	157	-33.712	-28.388	31.575	1	77	O
ATOM	1223	CB	PHE	A	157	-36.683	-29.512	31.787	1	74.69	C
ATOM	1224	CG	PHE	A	157	-38.147	-29.443	32.168	1	69.06	C
ATOM	1225	CD1	PHE	A	157	-38.683	-30.373	33.074	1	63.18	C
ATOM	1226	CD2	PHE	A	157	-38.968	-28.433	31.637	1	62.85	C
ATOM	1227	CE1	PHE	A	157	-40.036	-30.297	33.448	1	55.75	C
ATOM	1228	CE2	PHE	A	157	-40.321	-28.354	32.013	1	57.14	C
ATOM	1229	CZ	PHE	A	157	-40.857	-29.286	32.916	1	57.44	C
ATOM	1230	N	TYR	A	158	-33.729	-30.002	33.13	1	82.81	N
ATOM	1231	CA	TYR	A	158	-32.38	-30.475	32.852	1	83.88	C
ATOM	1232	C	TYR	A	158	-32.445	-31.774	32.051	1	86.36	C
ATOM	1233	O	TYR	A	158	-33.112	-32.726	32.456	1	85.06	O
ATOM	1234	CB	TYR	A	158	-31.603	-30.64	34.155	1	80.6	C
ATOM	1235	CG	TYR	A	158	-31.296	-29.324	34.846	1	77.59	C
ATOM	1236	CD1	TYR	A	158	-30.122	-28.623	34.525	1	71.63	C
ATOM	1237	CD2	TYR	A	158	-32.183	-28.806	35.812	1	71.55	C
ATOM	1238	CE1	TYR	A	158	-29.817	-27.417	35.181	1	68.64	C
ATOM	1239	CE2	TYR	A	158	-31.886	-27.596	36.465	1	68.72	C
ATOM	1240	CZ	TYR	A	158	-30.695	-26.905	36.158	1	71.36	C
ATOM	1241	OH	TYR	A	158	-30.397	-25.75	36.806	1	68.87	O
ATOM	1242	N	ILE	A	159	-31.76	-31.795	30.909	1	87.41	N
ATOM	1243	CA	ILE	A	159	-31.661	-32.963	30.032	1	88.86	C
ATOM	1244	C	ILE	A	159	-30.259	-33.548	30.154	1	90.18	C
ATOM	1245	O	ILE	A	159	-29.268	-32.872	29.864	1	88.52	O
ATOM	1246	CB	ILE	A	159	-32.025	-32.609	28.576	1	87.42	C
ATOM	1247	CG1	ILE	A	159	-33.466	-32.053	28.528	1	81.45	C
ATOM	1248	CG2	ILE	A	159	-31.867	-33.844	27.669	1	80.01	C
ATOM	1249	CD1	ILE	A	159	-33.981	-31.751	27.121	1	70.68	C
ATOM	1250	N	ASP	A	160	-30.193	-34.813	30.537	1	90.8	N
ATOM	1251	CA	ASP	A	160	-28.945	-35.553	30.648	1	91.85	C
ATOM	1252	C	ASP	A	160	-28.27	-35.701	29.278	1	92.27	C
ATOM	1253	O	ASP	A	160	-28.888	-36.13	28.296	1	89.95	O
ATOM	1254	CB	ASP	A	160	-29.198	-36.931	31.293	1	91.01	C
ATOM	1255	CG	ASP	A	160	-29.668	-36.843	32.751	1	91.27	C
ATOM	1256	OD1	ASP	A	160	-29.503	-35.777	33.379	1	84.89	O
ATOM	1257	OD2	ASP	A	160	-30.203	-37.831	33.295	1	85.85	O
ATOM	1258	N	GLN	A	161	-26.994	-35.362	29.208	1	90.57	N
ATOM	1259	CA	GLN	A	161	-26.185	-35.476	28.003	1	91.33	C
ATOM	1260	C	GLN	A	161	-25.449	-36.82	27.936	1	92.48	C
ATOM	1261	O	GLN	A	161	-25.565	-37.664	28.827	1	91.18	O
ATOM	1262	CB	GLN	A	161	-25.248	-34.263	27.884	1	90.55	C
ATOM	1263	CG	GLN	A	161	-25.997	-32.925	27.788	1	88.87	C
ATOM	1264	CD	GLN	A	161	-26.992	-32.88	26.634	1	88.03	C
ATOM	1265	OE1	GLN	A	161	-26.673	-33.114	25.48	1	77.19	O
ATOM	1266	NE2	GLN	A	161	-28.25	-32.613	26.902	1	74.39	N
ATOM	1267	N	CYS	A	162	-24.692	-37.03	26.86	1	91.75	N
ATOM	1268	CA	CYS	A	162	-24.096	-38.319	26.517	1	91.85	C
ATOM	1269	C	CYS	A	162	-23.303	-38.982	27.657	1	93.27	C
ATOM	1270	O	CYS	A	162	-23.482	-40.18	27.894	1	91.54	O
ATOM	1271	CB	CYS	A	162	-23.219	-38.132	25.267	1	89.39	C
ATOM	1272	SG	CYS	A	162	-21.931	-36.873	25.56	1	83.95	S
ATOM	1273	N	ALA	A	163	-22.485	-38.24	28.414	1	92.02	N
ATOM	1274	CA	ALA	A	163	-21.689	-38.818	29.497	1	92.62	C
ATOM	1275	C	ALA	A	163	-22.557	-39.297	30.672	1	93.65	C
ATOM	1276	O	ALA	A	163	-22.329	-40.383	31.212	1	92.42	O
ATOM	1277	CB	ALA	A	163	-20.649	-37.789	29.947	1	91.97	C
ATOM	1278	N	VAL	A	164	-23.58	-38.526	31.029	1	93.37	N
ATOM	1279	CA	VAL	A	164	-24.516	-38.871	32.103	1	93.85	C
ATOM	1280	C	VAL	A	164	-25.381	-40.06	31.693	1	94.24	C
ATOM	1281	O	VAL	A	164	-25.446	-41.04	32.433	1	92.98	O
ATOM	1282	CB	VAL	A	164	-25.374	-37.655	32.508	1	92.96	C
ATOM	1283	CG1	VAL	A	164	-26.384	-38.01	33.605	1	85.94	C
ATOM	1284	CG2	VAL	A	164	-24.487	-36.518	33.026	1	85.54	C
ATOM	1285	N	ARG	A	165	-25.964	-40.037	30.488	1	93.51	N
ATOM	1286	CA	ARG	A	165	-26.768	-41.153	29.957	1	93.05	C
ATOM	1287	C	ARG	A	165	-25.963	-42.451	29.852	1	93.54	C
ATOM	1288	O	ARG	A	165	-26.464	-43.51	30.213	1	92.26	O
ATOM	1289	CB	ARG	A	165	-27.347	-40.801	28.579	1	92.4	C
ATOM	1290	CG	ARG	A	165	-28.396	-39.673	28.619	1	89.65	C
ATOM	1291	CD	ARG	A	165	-29.191	-39.578	27.321	1	88.08	C
ATOM	1292	NE	ARG	A	165	-28.341	-39.38	26.127	1	81.83	N
ATOM	1293	CZ	ARG	A	165	-28.334	-38.36	25.293	1	80.09	C
ATOM	1294	NH1	ARG	A	165	-29.114	-37.326	25.429	1	70.69	N
ATOM	1295	NH2	ARG	A	165	-27.524	-38.379	24.278	1	71.61	N
ATOM	1296	N	ALA	A	166	-24.709	-42.352	29.384	1	92.73	N
ATOM	1297	CA	ALA	A	166	-23.842	-43.524	29.32	1	92.8	C
ATOM	1298	C	ALA	A	166	-23.565	-44.107	30.715	1	93.36	C
ATOM	1299	O	ALA	A	166	-23.64	-45.324	30.897	1	92.11	O
ATOM	1300	CB	ALA	A	166	-22.547	-43.141	28.599	1	92.9	C
ATOM	1301	N	ALA	A	167	-23.304	-43.244	31.694	1	93.28	N
ATOM	1302	CA	ALA	A	167	-23.025	-43.664	33.064	1	92.95	C
ATOM	1303	C	ALA	A	167	-24.241	-44.307	33.753	1	93.11	C
ATOM	1304	O	ALA	A	167	-24.1	-45.348	34.397	1	91.66	O
ATOM	1305	CB	ALA	A	167	-22.502	-42.451	33.837	1	93.02	C
ATOM	1306	N	THR	A	168	-25.432	-43.737	33.601	1	93.12	N
ATOM	1307	CA	THR	A	168	-26.646	-44.24	34.267	1	92.21	C
ATOM	1308	C	THR	A	168	-27.21	-45.495	33.608	1	91.97	C
ATOM	1309	O	THR	A	168	-27.619	-46.427	34.299	1	88.97	O
ATOM	1310	CB	THR	A	168	-27.736	-43.16	34.341	1	91.61	C
ATOM	1311	OG1	THR	A	168	-28.058	-42.66	33.06	1	83.16	O
ATOM	1312	CG2	THR	A	168	-27.302	-41.974	35.199	1	81.28	C
ATOM	1313	N	GLU	A	169	-27.181	-45.559	32.274	1	92.26	N
ATOM	1314	CA	GLU	A	169	-27.76	-46.676	31.51	1	91.69	C
ATOM	1315	C	GLU	A	169	-26.778	-47.83	31.254	1	91.45	C
ATOM	1316	O	GLU	A	169	-27.179	-48.895	30.782	1	86.36	O
ATOM	1317	CB	GLU	A	169	-28.356	-46.155	30.193	1	91.09	C
ATOM	1318	CG	GLU	A	169	-29.566	-45.229	30.398	1	88.69	C
ATOM	1319	CD	GLU	A	169	-30.738	-45.939	31.112	1	84.76	C
ATOM	1320	OE1	GLU	A	169	-31.514	-45.229	31.777	1	72.88	O
ATOM	1321	OE2	GLU	A	169	-30.851	-47.196	31.002	1	72.82	O
ATOM	1322	N	GLY	A	170	-25.498	-47.654	31.569	1	91.81	N
ATOM	1323	CA	GLY	A	170	-24.473	-48.68	31.373	1	91.18	C
ATOM	1324	C	GLY	A	170	-23.999	-48.835	29.929	1	92.14	C
ATOM	1325	O	GLY	A	170	-23.567	-49.919	29.526	1	88.35	O
ATOM	1326	N	ARG	A	171	-24.085	-47.771	29.162	1	93	N
ATOM	1327	CA	ARG	A	171	-23.648	-47.693	27.764	1	93.34	C
ATOM	1328	C	ARG	A	171	-22.147	-47.423	27.666	1	93.76	C
ATOM	1329	O	ARG	A	171	-21.51	-46.991	28.625	1	91.54	O
ATOM	1330	CB	ARG	A	171	-24.467	-46.628	27.017	1	92.33	C
ATOM	1331	CG	ARG	A	171	-25.968	-46.934	27.058	1	91.34	C
ATOM	1332	CD	ARG	A	171	-26.768	-45.827	26.375	1	89.87	C
ATOM	1333	NE	ARG	A	171	-28.208	-46.09	26.5	1	86.26	N
ATOM	1334	CZ	ARG	A	171	-29.181	-45.218	26.337	1	84.43	C
ATOM	1335	NH1	ARG	A	171	-28.962	-43.979	25.984	1	78.19	N
ATOM	1336	NH2	ARG	A	171	-30.411	-45.585	26.538	1	77.99	N
ATOM	1337	N	THR	A	172	-21.572	-47.656	26.487	1	93.02	N
ATOM	1338	CA	THR	A	172	-20.179	-47.278	26.228	1	93.62	C
ATOM	1339	C	THR	A	172	-20.124	-45.864	25.669	1	93.9	C
ATOM	1340	O	THR	A	172	-20.717	-45.585	24.633	1	91.64	O
ATOM	1341	CB	THR	A	172	-19.476	-48.269	25.298	1	93.03	C
ATOM	1342	OG1	THR	A	172	-19.594	-49.57	25.836	1	82.01	O
ATOM	1343	CG2	THR	A	172	-17.981	-47.974	25.176	1	81.44	C
ATOM	1344	N	LEU	A	173	-19.395	-44.977	26.34	1	93.32	N
ATOM	1345	CA	LEU	A	173	-19.161	-43.612	25.88	1	93.05	C
ATOM	1346	C	LEU	A	173	-17.95	-43.582	24.943	1	93.91	C
ATOM	1347	O	LEU	A	173	-16.838	-43.891	25.365	1	92.8	O
ATOM	1348	CB	LEU	A	173	-18.978	-42.705	27.112	1	92.49	C
ATOM	1349	CG	LEU	A	173	-18.719	-41.224	26.779	1	92.02	C
ATOM	1350	CD1	LEU	A	173	-19.919	-40.567	26.094	1	81.35	C
ATOM	1351	CD2	LEU	A	173	-18.428	-40.461	28.072	1	81.57	C
ATOM	1352	N	VAL	A	174	-18.153	-43.19	23.687	1	94.57	N
ATOM	1353	CA	VAL	A	174	-17.066	-42.983	22.724	1	94.48	C
ATOM	1354	C	VAL	A	174	-16.796	-41.49	22.578	1	94.01	C
ATOM	1355	O	VAL	A	174	-17.654	-40.739	22.119	1	92.39	O
ATOM	1356	CB	VAL	A	174	-17.355	-43.661	21.374	1	94.11	C
ATOM	1357	CG1	VAL	A	174	-16.207	-43.437	20.382	1	87.13	C
ATOM	1358	CG2	VAL	A	174	-17.531	-45.175	21.54	1	86.3	C
ATOM	1359	N	LEU	A	175	-15.592	-41.063	22.964	1	94.26	N
ATOM	1360	CA	LEU	A	175	-15.116	-39.682	22.894	1	93.19	C
ATOM	1361	C	LEU	A	175	-14.102	-39.559	21.757	1	93.16	C
ATOM	1362	O	LEU	A	175	-12.995	-40.081	21.875	1	91.5	O
ATOM	1363	CB	LEU	A	175	-14.465	-39.291	24.239	1	91.75	C
ATOM	1364	CG	LEU	A	175	-15.369	-39.371	25.484	1	90.15	C
ATOM	1365	CD1	LEU	A	175	-14.546	-39.051	26.735	1	82.26	C
ATOM	1366	CD2	LEU	A	175	-16.532	-38.388	25.41	1	83.11	C
ATOM	1367	N	GLU	A	176	-14.446	-38.88	20.669	1	92.87	N
ATOM	1368	CA	GLU	A	176	-13.509	-38.666	19.556	1	92.86	C
ATOM	1369	C	GLU	A	176	-12.965	-37.238	19.544	1	92.22	C
ATOM	1370	O	GLU	A	176	-13.724	-36.28	19.637	1	89.56	O
ATOM	1371	CB	GLU	A	176	-14.152	-39.053	18.21	1	91.77	C
ATOM	1372	CG	GLU	A	176	-13.141	-38.988	17.041	1	89.8	C
ATOM	1373	CD	GLU	A	176	-13.657	-39.613	15.726	1	89.08	C
ATOM	1374	OE1	GLU	A	176	-12.829	-39.909	14.83	1	78.97	O
ATOM	1375	OE2	GLU	A	176	-14.867	-39.858	15.59	1	80.93	O
ATOM	1376	N	GLY	A	177	-11.655	-37.079	19.384	1	90.77	N
ATOM	1377	CA	GLY	A	177	-11.008	-35.775	19.25	1	90.34	C
ATOM	1378	C	GLY	A	177	-10.743	-35.067	20.577	1	90.97	C
ATOM	1379	O	GLY	A	177	-10.927	-33.858	20.662	1	88.15	O
ATOM	1380	N	LEU	A	178	-10.302	-35.798	21.614	1	90.86	N
ATOM	1381	CA	LEU	A	178	-9.974	-35.206	22.916	1	89.72	C
ATOM	1382	C	LEU	A	178	-8.958	-34.06	22.798	1	88.99	C
ATOM	1383	O	LEU	A	178	-9.054	-33.074	23.519	1	85.37	O
ATOM	1384	CB	LEU	A	178	-9.42	-36.269	23.884	1	88.32	C
ATOM	1385	CG	LEU	A	178	-10.505	-37.012	24.688	1	86.1	C
ATOM	1386	CD1	LEU	A	178	-11.182	-38.1	23.855	1	75.95	C
ATOM	1387	CD2	LEU	A	178	-9.895	-37.678	25.917	1	75.18	C
ATOM	1388	N	GLU	A	179	-8.027	-34.166	21.874	1	89.04	N
ATOM	1389	CA	GLU	A	179	-7.013	-33.15	21.601	1	87.58	C
ATOM	1390	C	GLU	A	179	-7.582	-31.841	21.026	1	86.19	C
ATOM	1391	O	GLU	A	179	-6.873	-30.841	20.973	1	83.56	O
ATOM	1392	CB	GLU	A	179	-5.934	-33.742	20.678	1	86.94	C
ATOM	1393	CG	GLU	A	179	-6.333	-33.981	19.203	1	83.72	C
ATOM	1394	CD	GLU	A	179	-7.273	-35.178	18.941	1	85.38	C
ATOM	1395	OE1	GLU	A	179	-7.763	-35.301	17.798	1	76.54	O
ATOM	1396	OE2	GLU	A	179	-7.501	-35.997	19.854	1	79.62	O
ATOM	1397	N	LYS	A	180	-8.847	-31.834	20.597	1	88.63	N
ATOM	1398	CA	LYS	A	180	-9.513	-30.669	19.991	1	87.24	C
ATOM	1399	C	LYS	A	180	-10.326	-29.857	20.995	1	86.35	C
ATOM	1400	O	LYS	A	180	-10.585	-28.685	20.742	1	82.59	O
ATOM	1401	CB	LYS	A	180	-10.403	-31.129	18.824	1	86.75	C
ATOM	1402	CG	LYS	A	180	-9.568	-31.842	17.75	1	85.73	C
ATOM	1403	CD	LYS	A	180	-10.43	-32.411	16.627	1	80.85	C
ATOM	1404	CE	LYS	A	180	-9.487	-33.151	15.691	1	75.41	C
ATOM	1405	NZ	LYS	A	180	-10.191	-33.904	14.64	1	66.13	N
ATOM	1406	N	ALA	A	181	-10.72	-30.47	22.107	1	86.55	N
ATOM	1407	CA	ALA	A	181	-11.474	-29.794	23.152	1	85.06	C
ATOM	1408	C	ALA	A	181	-10.608	-28.762	23.893	1	83.74	C
ATOM	1409	O	ALA	A	181	-9.385	-28.904	24.007	1	81.32	O
ATOM	1410	CB	ALA	A	181	-12.066	-30.84	24.099	1	85.17	C
ATOM	1411	N	GLU	A	182	-11.256	-27.729	24.433	1	80.68	N
ATOM	1412	CA	GLU	A	182	-10.579	-26.789	25.316	1	77.81	C
ATOM	1413	C	GLU	A	182	-10.168	-27.471	26.631	1	76.32	C
ATOM	1414	O	GLU	A	182	-10.858	-28.337	27.166	1	71.22	O
ATOM	1415	CB	GLU	A	182	-11.439	-25.542	25.585	1	74.2	C
ATOM	1416	CG	GLU	A	182	-11.644	-24.668	24.334	1	67.33	C
ATOM	1417	CD	GLU	A	182	-12.245	-23.28	24.642	1	62.88	C
ATOM	1418	OE1	GLU	A	182	-12.127	-22.4	23.756	1	56.8	O
ATOM	1419	OE2	GLU	A	182	-12.763	-23.081	25.76	1	54.64	O
ATOM	1420	N	ARG	A	183	-9.022	-27.054	27.173	1	72.5	N
ATOM	1421	CA	ARG	A	183	-8.41	-27.695	28.353	1	70.85	C
ATOM	1422	C	ARG	A	183	-9.273	-27.637	29.611	1	71.44	C
ATOM	1423	O	ARG	A	183	-9.145	-28.493	30.472	1	65.41	O
ATOM	1424	CB	ARG	A	183	-7.065	-27.04	28.658	1	65.89	C
ATOM	1425	CG	ARG	A	183	-6.011	-27.371	27.599	1	59.16	C
ATOM	1426	CD	ARG	A	183	-4.702	-26.699	28.013	1	55.26	C
ATOM	1427	NE	ARG	A	183	-3.62	-27.056	27.098	1	49.37	N
ATOM	1428	CZ	ARG	A	183	-2.338	-26.98	27.377	1	42.62	C
ATOM	1429	NH1	ARG	A	183	-1.9	-26.453	28.491	1	39.99	N
ATOM	1430	NH2	ARG	A	183	-1.472	-27.456	26.537	1	38.55	N
ATOM	1431	N	ASN	A	184	-10.128	-26.623	29.725	1	70.35	N
ATOM	1432	CA	ASN	A	184	-11.032	-26.431	30.854	1	69.6	C
ATOM	1433	C	ASN	A	184	-12.252	-27.372	30.83	1	71.74	C
ATOM	1434	O	ASN	A	184	-12.886	-27.545	31.861	1	68.36	O
ATOM	1435	CB	ASN	A	184	-11.463	-24.947	30.892	1	64.46	C
ATOM	1436	CG	ASN	A	184	-12.182	-24.494	29.627	1	56.6	C
ATOM	1437	OD1	ASN	A	184	-12.073	-25.104	28.582	1	49.29	O
ATOM	1438	ND2	ASN	A	184	-12.907	-23.405	29.662	1	48.21	N
ATOM	1439	N	VAL	A	185	-12.575	-27.987	29.683	1	75.06	N
ATOM	1440	CA	VAL	A	185	-13.76	-28.844	29.517	1	77.33	C
ATOM	1441	C	VAL	A	185	-13.472	-30.287	29.934	1	79.11	C
ATOM	1442	O	VAL	A	185	-14.289	-30.933	30.59	1	77.24	O
ATOM	1443	CB	VAL	A	185	-14.265	-28.775	28.063	1	75.61	C
ATOM	1444	CG1	VAL	A	185	-15.496	-29.66	27.836	1	68.04	C
ATOM	1445	CG2	VAL	A	185	-14.653	-27.344	27.682	1	69.32	C
ATOM	1446	N	LEU	A	186	-12.301	-30.806	29.59	1	79.95	N
ATOM	1447	CA	LEU	A	186	-11.956	-32.208	29.859	1	79.99	C
ATOM	1448	C	LEU	A	186	-11.829	-32.574	31.357	1	80.83	C
ATOM	1449	O	LEU	A	186	-12.237	-33.683	31.712	1	77.52	O
ATOM	1450	CB	LEU	A	186	-10.686	-32.585	29.081	1	77.79	C
ATOM	1451	CG	LEU	A	186	-10.827	-32.528	27.549	1	76.74	C
ATOM	1452	CD1	LEU	A	186	-9.472	-32.837	26.916	1	71.43	C
ATOM	1453	CD2	LEU	A	186	-11.854	-33.538	27.026	1	71.46	C
ATOM	1454	N	PRO	A	187	-11.343	-31.696	32.255	1	76.06	N
ATOM	1455	CA	PRO	A	187	-11.298	-31.977	33.698	1	73.75	C
ATOM	1456	C	PRO	A	187	-12.653	-32.328	34.317	1	75.18	C
ATOM	1457	O	PRO	A	187	-12.708	-33.047	35.311	1	72.56	O
ATOM	1458	CB	PRO	A	187	-10.717	-30.715	34.334	1	70.51	C
ATOM	1459	CG	PRO	A	187	-9.822	-30.15	33.241	1	67.48	C
ATOM	1460	CD	PRO	A	187	-10.614	-30.463	31.977	1	69.83	C
ATOM	1461	N	VAL	A	188	-13.744	-31.881	33.701	1	78.06	N
ATOM	1462	CA	VAL	A	188	-15.116	-32.191	34.118	1	77.69	C
ATOM	1463	C	VAL	A	188	-15.381	-33.701	34.157	1	79.52	C
ATOM	1464	O	VAL	A	188	-16.135	-34.178	35.008	1	77.45	O
ATOM	1465	CB	VAL	A	188	-16.085	-31.489	33.149	1	75.02	C
ATOM	1466	CG1	VAL	A	188	-17.538	-31.874	33.366	1	66.41	C
ATOM	1467	CG2	VAL	A	188	-15.962	-29.964	33.296	1	66.04	C
ATOM	1468	N	LEU	A	189	-14.726	-34.456	33.284	1	82.55	N
ATOM	1469	CA	LEU	A	189	-14.863	-35.912	33.205	1	82.55	C
ATOM	1470	C	LEU	A	189	-13.941	-36.667	34.174	1	83.44	C
ATOM	1471	O	LEU	A	189	-14.134	-37.862	34.371	1	80.7	O
ATOM	1472	CB	LEU	A	189	-14.624	-36.366	31.754	1	81.26	C
ATOM	1473	CG	LEU	A	189	-15.632	-35.825	30.718	1	79.2	C
ATOM	1474	CD1	LEU	A	189	-15.233	-36.325	29.33	1	73.98	C
ATOM	1475	CD2	LEU	A	189	-17.06	-36.291	31.011	1	73.86	C
ATOM	1476	N	ASN	A	190	-12.957	-36.009	34.794	1	80.92	N
ATOM	1477	CA	ASN	A	190	-11.951	-36.689	35.61	1	78.37	C
ATOM	1478	C	ASN	A	190	-12.573	-37.5	36.749	1	78.05	C
ATOM	1479	O	ASN	A	190	-12.248	-38.672	36.914	1	74.17	O
ATOM	1480	CB	ASN	A	190	-10.938	-35.672	36.178	1	74.79	C
ATOM	1481	CG	ASN	A	190	-9.9	-35.223	35.168	1	70.27	C
ATOM	1482	OD1	ASN	A	190	-9.641	-35.867	34.173	1	63.96	O
ATOM	1483	ND2	ASN	A	190	-9.226	-34.131	35.432	1	62.31	N
ATOM	1484	N	ASN	A	191	-13.497	-36.897	37.491	1	80.22	N
ATOM	1485	CA	ASN	A	191	-14.108	-37.581	38.624	1	80.17	C
ATOM	1486	C	ASN	A	191	-15.035	-38.728	38.171	1	81.42	C
ATOM	1487	O	ASN	A	191	-15.095	-39.77	38.816	1	79.93	O
ATOM	1488	CB	ASN	A	191	-14.821	-36.541	39.502	1	77.41	C
ATOM	1489	CG	ASN	A	191	-15.134	-37.087	40.885	1	71.7	C
ATOM	1490	OD1	ASN	A	191	-14.394	-37.868	41.451	1	64.77	O
ATOM	1491	ND2	ASN	A	191	-16.23	-36.685	41.479	1	62.69	N
ATOM	1492	N	LEU	A	192	-15.698	-38.573	37.016	1	85.76	N
ATOM	1493	CA	LEU	A	192	-16.502	-39.651	36.437	1	86.12	C
ATOM	1494	C	LEU	A	192	-15.631	-40.83	35.972	1	86.93	C
ATOM	1495	O	LEU	A	192	-16.018	-41.983	36.138	1	85.71	O
ATOM	1496	CB	LEU	A	192	-17.352	-39.082	35.286	1	86.76	C
ATOM	1497	CG	LEU	A	192	-18.313	-40.109	34.655	1	85.32	C
ATOM	1498	CD1	LEU	A	192	-19.401	-40.563	35.631	1	75.32	C
ATOM	1499	CD2	LEU	A	192	-18.998	-39.509	33.432	1	75.96	C
ATOM	1500	N	LEU	A	193	-14.456	-40.554	35.41	1	87.78	N
ATOM	1501	CA	LEU	A	193	-13.523	-41.59	34.957	1	86.88	C
ATOM	1502	C	LEU	A	193	-12.802	-42.285	36.116	1	86.47	C
ATOM	1503	O	LEU	A	193	-12.595	-43.494	36.074	1	84.03	O
ATOM	1504	CB	LEU	A	193	-12.503	-40.955	33.994	1	86.48	C
ATOM	1505	CG	LEU	A	193	-13.102	-40.5	32.651	1	85.37	C
ATOM	1506	CD1	LEU	A	193	-12.064	-39.678	31.891	1	77.3	C
ATOM	1507	CD2	LEU	A	193	-13.511	-41.682	31.783	1	77.86	C
ATOM	1508	N	GLU	A	194	-12.436	-41.539	37.156	1	81.86	N
ATOM	1509	CA	GLU	A	194	-11.688	-42.071	38.299	1	80.34	C
ATOM	1510	C	GLU	A	194	-12.582	-42.797	39.3	1	80.19	C
ATOM	1511	O	GLU	A	194	-12.362	-43.969	39.599	1	74.83	O
ATOM	1512	CB	GLU	A	194	-10.94	-40.915	38.965	1	76.59	C
ATOM	1513	CG	GLU	A	194	-10.14	-41.358	40.2	1	68.8	C
ATOM	1514	CD	GLU	A	194	-9.148	-40.284	40.66	1	65.65	C
ATOM	1515	OE1	GLU	A	194	-8.187	-40.653	41.364	1	59.34	O
ATOM	1516	OE2	GLU	A	194	-9.176	-39.148	40.138	1	58.1	O
ATOM	1517	N	ASN	A	195	-13.59	-42.089	39.803	1	83.16	N
ATOM	1518	CA	ASN	A	195	-14.396	-42.54	40.933	1	81.63	C
ATOM	1519	C	ASN	A	195	-15.79	-43.003	40.511	1	82.82	C
ATOM	1520	O	ASN	A	195	-16.547	-43.492	41.345	1	79.27	O
ATOM	1521	CB	ASN	A	195	-14.446	-41.409	41.972	1	79.08	C
ATOM	1522	CG	ASN	A	195	-13.084	-41.088	42.551	1	76.39	C
ATOM	1523	OD1	ASN	A	195	-12.285	-41.958	42.851	1	69.09	O
ATOM	1524	ND2	ASN	A	195	-12.781	-39.827	42.733	1	67.24	N
ATOM	1525	N	ARG	A	196	-16.139	-42.867	39.239	1	86.6	N
ATOM	1526	CA	ARG	A	196	-17.504	-43.041	38.722	1	88.24	C
ATOM	1527	C	ARG	A	196	-18.505	-42.15	39.457	1	89.93	C
ATOM	1528	O	ARG	A	196	-19.628	-42.558	39.718	1	85.81	O
ATOM	1529	CB	ARG	A	196	-17.907	-44.528	38.701	1	87.1	C
ATOM	1530	CG	ARG	A	196	-16.937	-45.454	37.95	1	86.99	C
ATOM	1531	CD	ARG	A	196	-16.783	-45.051	36.484	1	85.25	C
ATOM	1532	NE	ARG	A	196	-16.056	-46.078	35.723	1	82.9	N
ATOM	1533	CZ	ARG	A	196	-15.294	-45.873	34.654	1	79.57	C
ATOM	1534	NH1	ARG	A	196	-15.102	-44.707	34.127	1	70.52	N
ATOM	1535	NH2	ARG	A	196	-14.687	-46.857	34.087	1	73.71	N
ATOM	1536	N	GLU	A	197	-18.067	-40.916	39.762	1	84.07	N
ATOM	1537	CA	GLU	A	197	-18.85	-39.935	40.504	1	83.79	C
ATOM	1538	C	GLU	A	197	-18.945	-38.619	39.729	1	83.83	C
ATOM	1539	O	GLU	A	197	-17.993	-38.181	39.086	1	80.26	O
ATOM	1540	CB	GLU	A	197	-18.236	-39.7	41.89	1	80.48	C
ATOM	1541	CG	GLU	A	197	-18.468	-40.906	42.809	1	75.85	C
ATOM	1542	CD	GLU	A	197	-17.801	-40.791	44.177	1	74.9	C
ATOM	1543	OE1	GLU	A	197	-18.068	-41.678	45.022	1	64.69	O
ATOM	1544	OE2	GLU	A	197	-16.979	-39.887	44.413	1	65.3	O
ATOM	1545	N	MET	A	198	-20.118	-37.985	39.795	1	83.86	N
ATOM	1546	CA	MET	A	198	-20.313	-36.684	39.163	1	84.35	C
ATOM	1547	C	MET	A	198	-21.468	-35.935	39.829	1	84.46	C
ATOM	1548	O	MET	A	198	-22.554	-36.479	39.999	1	80.4	O
ATOM	1549	CB	MET	A	198	-20.563	-36.883	37.658	1	82.96	C
ATOM	1550	CG	MET	A	198	-20.769	-35.58	36.886	1	80.81	C
ATOM	1551	SD	MET	A	198	-20.99	-35.805	35.098	1	81.22	S
ATOM	1552	CE	MET	A	198	-19.27	-36.051	34.594	1	71.63	C
ATOM	1553	N	GLN	A	199	-21.236	-34.668	40.153	1	79.78	N
ATOM	1554	CA	GLN	A	199	-22.305	-33.782	40.607	1	78.61	C
ATOM	1555	C	GLN	A	199	-22.997	-33.142	39.401	1	78.65	C
ATOM	1556	O	GLN	A	199	-22.333	-32.594	38.516	1	74.4	O
ATOM	1557	CB	GLN	A	199	-21.731	-32.748	41.581	1	74.02	C
ATOM	1558	CG	GLN	A	199	-22.84	-31.928	42.253	1	66.23	C
ATOM	1559	CD	GLN	A	199	-22.307	-30.989	43.338	1	59.35	C
ATOM	1560	OE1	GLN	A	199	-21.119	-30.882	43.6	1	54.25	O
ATOM	1561	NE2	GLN	A	199	-23.171	-30.273	44.017	1	50.02	N
ATOM	1562	N	LEU	A	200	-24.324	-33.219	39.376	1	81.89	N
ATOM	1563	CA	LEU	A	200	-25.17	-32.669	38.328	1	81.77	C
ATOM	1564	C	LEU	A	200	-25.815	-31.347	38.767	1	80.99	C
ATOM	1565	O	LEU	A	200	-25.963	-31.067	39.954	1	77.18	O
ATOM	1566	CB	LEU	A	200	-26.209	-33.725	37.914	1	82.07	C
ATOM	1567	CG	LEU	A	200	-25.642	-35.069	37.418	1	83	C
ATOM	1568	CD1	LEU	A	200	-26.789	-35.969	36.959	1	74.96	C
ATOM	1569	CD2	LEU	A	200	-24.669	-34.904	36.25	1	75.04	C
ATOM	1570	N	GLU	A	201	-26.199	-30.52	37.797	1	78.71	N
ATOM	1571	CA	GLU	A	201	-26.755	-29.186	38.065	1	76.21	C
ATOM	1572	C	GLU	A	201	-28.186	-29.222	38.621	1	76.22	C
ATOM	1573	O	GLU	A	201	-28.603	-28.309	39.331	1	70.76	O
ATOM	1574	CB	GLU	A	201	-26.731	-28.331	36.796	1	72.07	C
ATOM	1575	CG	GLU	A	201	-25.32	-28.084	36.246	1	65.9	C
ATOM	1576	CD	GLU	A	201	-25.29	-26.945	35.217	1	59.87	C
ATOM	1577	OE1	GLU	A	201	-24.224	-26.3	35.127	1	54.82	O
ATOM	1578	OE2	GLU	A	201	-26.343	-26.683	34.599	1	52.57	O
ATOM	1579	N	ASP	A	202	-28.926	-30.292	38.352	1	78.5	N
ATOM	1580	CA	ASP	A	202	-30.266	-30.523	38.906	1	77.56	C
ATOM	1581	C	ASP	A	202	-30.251	-30.968	40.38	1	77.38	C
ATOM	1582	O	ASP	A	202	-31.303	-31.195	40.984	1	71.86	O
ATOM	1583	CB	ASP	A	202	-31.024	-31.507	38.011	1	76.61	C
ATOM	1584	CG	ASP	A	202	-30.461	-32.933	37.995	1	76.42	C
ATOM	1585	OD1	ASP	A	202	-29.441	-33.212	38.658	1	71.62	O
ATOM	1586	OD2	ASP	A	202	-31.068	-33.78	37.306	1	72.84	O
ATOM	1587	N	GLY	A	203	-29.058	-31.077	40.953	1	77.85	N
ATOM	1588	CA	GLY	A	203	-28.833	-31.519	42.321	1	77.48	C
ATOM	1589	C	GLY	A	203	-28.685	-33.031	42.483	1	80.31	C
ATOM	1590	O	GLY	A	203	-28.484	-33.48	43.607	1	75.81	O
ATOM	1591	N	ARG	A	204	-28.755	-33.827	41.411	1	83.79	N
ATOM	1592	CA	ARG	A	204	-28.413	-35.253	41.462	1	84.02	C
ATOM	1593	C	ARG	A	204	-26.907	-35.451	41.603	1	84.43	C
ATOM	1594	O	ARG	A	204	-26.102	-34.685	41.085	1	81.65	O
ATOM	1595	CB	ARG	A	204	-28.957	-36.003	40.231	1	83.76	C
ATOM	1596	CG	ARG	A	204	-30.487	-36.091	40.204	1	81.96	C
ATOM	1597	CD	ARG	A	204	-30.987	-36.915	39.005	1	82.7	C
ATOM	1598	NE	ARG	A	204	-30.898	-36.15	37.755	1	79.04	N
ATOM	1599	CZ	ARG	A	204	-30.891	-36.596	36.507	1	78.39	C
ATOM	1600	NH1	ARG	A	204	-30.944	-37.849	36.181	1	70.34	N
ATOM	1601	NH2	ARG	A	204	-30.832	-35.756	35.534	1	71.11	N
ATOM	1602	N	PHE	A	205	-26.539	-36.521	42.297	1	85.23	N
ATOM	1603	CA	PHE	A	205	-25.155	-36.939	42.452	1	84.66	C
ATOM	1604	C	PHE	A	205	-24.992	-38.366	41.934	1	86.95	C
ATOM	1605	O	PHE	A	205	-25.594	-39.3	42.461	1	84.75	O
ATOM	1606	CB	PHE	A	205	-24.74	-36.793	43.916	1	81.86	C
ATOM	1607	CG	PHE	A	205	-23.274	-37.095	44.152	1	78.99	C
ATOM	1608	CD1	PHE	A	205	-22.876	-38.336	44.675	1	69.06	C
ATOM	1609	CD2	PHE	A	205	-22.303	-36.131	43.827	1	67.84	C
ATOM	1610	CE1	PHE	A	205	-21.511	-38.611	44.88	1	65.22	C
ATOM	1611	CE2	PHE	A	205	-20.937	-36.406	44.028	1	65.36	C
ATOM	1612	CZ	PHE	A	205	-20.54	-37.643	44.558	1	71.95	C
ATOM	1613	N	LEU	A	206	-24.198	-38.513	40.877	1	89	N
ATOM	1614	CA	LEU	A	206	-23.834	-39.822	40.357	1	89.22	C
ATOM	1615	C	LEU	A	206	-22.812	-40.476	41.285	1	88.73	C
ATOM	1616	O	LEU	A	206	-21.833	-39.84	41.658	1	86.22	O
ATOM	1617	CB	LEU	A	206	-23.28	-39.71	38.924	1	89.52	C
ATOM	1618	CG	LEU	A	206	-24.228	-39.09	37.879	1	88.69	C
ATOM	1619	CD1	LEU	A	206	-23.596	-39.217	36.492	1	78.25	C
ATOM	1620	CD2	LEU	A	206	-25.588	-39.775	37.836	1	78.68	C
ATOM	1621	N	MET	A	207	-23.02	-41.739	41.634	1	87.76	N
ATOM	1622	CA	MET	A	207	-22.154	-42.491	42.54	1	88.51	C
ATOM	1623	C	MET	A	207	-21.837	-43.87	41.964	1	89.52	C
ATOM	1624	O	MET	A	207	-22.69	-44.509	41.346	1	88.24	O
ATOM	1625	CB	MET	A	207	-22.832	-42.573	43.912	1	86.19	C
ATOM	1626	CG	MET	A	207	-21.94	-43.222	44.973	1	81.08	C
ATOM	1627	SD	MET	A	207	-22.658	-43.268	46.636	1	81.25	S
ATOM	1628	CE	MET	A	207	-22.582	-41.516	47.074	1	69.55	C
ATOM	1629	N	SER	A	208	-20.621	-44.353	42.194	1	89.3	N
ATOM	1630	CA	SER	A	208	-20.19	-45.678	41.756	1	88.72	C
ATOM	1631	C	SER	A	208	-21.099	-46.787	42.294	1	89.46	C
ATOM	1632	O	SER	A	208	-21.585	-46.713	43.42	1	88.11	O
ATOM	1633	CB	SER	A	208	-18.734	-45.941	42.142	1	86.58	C
ATOM	1634	OG	SER	A	208	-18.557	-45.998	43.543	1	81.25	O
ATOM	1635	N	ALA	A	209	-21.297	-47.838	41.498	1	90.12	N
ATOM	1636	CA	ALA	A	209	-22.132	-48.981	41.861	1	89.79	C
ATOM	1637	C	ALA	A	209	-21.76	-49.557	43.233	1	90.16	C
ATOM	1638	O	ALA	A	209	-22.625	-49.717	44.087	1	87.7	O
ATOM	1639	CB	ALA	A	209	-22.006	-50.04	40.76	1	88.29	C
ATOM	1640	N	GLU	A	210	-20.477	-49.759	43.49	1	86.76	N
ATOM	1641	CA	GLU	A	210	-19.98	-50.324	44.748	1	85.21	C
ATOM	1642	C	GLU	A	210	-20.303	-49.462	45.978	1	85.43	C
ATOM	1643	O	GLU	A	210	-20.646	-49.988	47.036	1	81.29	O
ATOM	1644	CB	GLU	A	210	-18.456	-50.471	44.687	1	82.54	C
ATOM	1645	CG	GLU	A	210	-17.958	-51.453	43.621	1	71.91	C
ATOM	1646	CD	GLU	A	210	-16.423	-51.561	43.614	1	66.64	C
ATOM	1647	OE1	GLU	A	210	-15.911	-52.279	42.732	1	59.31	O
ATOM	1648	OE2	GLU	A	210	-15.781	-50.922	44.475	1	57.89	O
ATOM	1649	N	ARG	A	211	-20.169	-48.127	45.856	1	83.99	N
ATOM	1650	CA	ARG	A	211	-20.479	-47.204	46.961	1	83.35	C
ATOM	1651	C	ARG	A	211	-21.98	-47.087	47.175	1	85.17	C
ATOM	1652	O	ARG	A	211	-22.427	-47.099	48.316	1	82.67	O
ATOM	1653	CB	ARG	A	211	-19.867	-45.82	46.715	1	81.29	C
ATOM	1654	CG	ARG	A	211	-18.345	-45.8	46.924	1	74.91	C
ATOM	1655	CD	ARG	A	211	-17.822	-44.368	46.767	1	72.04	C
ATOM	1656	NE	ARG	A	211	-16.368	-44.272	47.005	1	62.54	N
ATOM	1657	CZ	ARG	A	211	-15.663	-43.153	46.999	1	55.25	C
ATOM	1658	NH1	ARG	A	211	-16.202	-41.987	46.788	1	51.22	N
ATOM	1659	NH2	ARG	A	211	-14.383	-43.177	47.202	1	48.77	N
ATOM	1660	N	TYR	A	212	-22.737	-47.019	46.092	1	86.5	N
ATOM	1661	CA	TYR	A	212	-24.191	-46.985	46.145	1	87.13	C
ATOM	1662	C	TYR	A	212	-24.755	-48.264	46.78	1	87.64	C
ATOM	1663	O	TYR	A	212	-25.574	-48.191	47.689	1	85.02	O
ATOM	1664	CB	TYR	A	212	-24.728	-46.777	44.728	1	87.27	C
ATOM	1665	CG	TYR	A	212	-26.225	-46.568	44.673	1	88.1	C
ATOM	1666	CD1	TYR	A	212	-27.099	-47.669	44.66	1	81.72	C
ATOM	1667	CD2	TYR	A	212	-26.747	-45.26	44.644	1	82.45	C
ATOM	1668	CE1	TYR	A	212	-28.492	-47.47	44.627	1	82.67	C
ATOM	1669	CE2	TYR	A	212	-28.139	-45.054	44.605	1	82.46	C
ATOM	1670	CZ	TYR	A	212	-29.012	-46.16	44.6	1	86.79	C
ATOM	1671	OH	TYR	A	212	-30.356	-45.961	44.576	1	85.33	O
ATOM	1672	N	ASP	A	213	-24.268	-49.422	46.355	1	90.05	N
ATOM	1673	CA	ASP	A	213	-24.727	-50.715	46.863	1	88.79	C
ATOM	1674	C	ASP	A	213	-24.341	-50.919	48.345	1	88.25	C
ATOM	1675	O	ASP	A	213	-25.074	-51.576	49.083	1	85.06	O
ATOM	1676	CB	ASP	A	213	-24.189	-51.847	45.963	1	88.11	C
ATOM	1677	CG	ASP	A	213	-24.704	-51.829	44.505	1	87.4	C
ATOM	1678	OD1	ASP	A	213	-25.73	-51.186	44.203	1	81.13	O
ATOM	1679	OD2	ASP	A	213	-24.078	-52.473	43.63	1	82.35	O
ATOM	1680	N	LYS	A	214	-23.236	-50.315	48.814	1	85.46	N
ATOM	1681	CA	LYS	A	214	-22.893	-50.259	50.248	1	82.69	C
ATOM	1682	C	LYS	A	214	-23.864	-49.381	51.037	1	82.88	C
ATOM	1683	O	LYS	A	214	-24.336	-49.806	52.084	1	78.76	O
ATOM	1684	CB	LYS	A	214	-21.458	-49.759	50.449	1	80.59	C
ATOM	1685	CG	LYS	A	214	-20.427	-50.852	50.155	1	71.86	C
ATOM	1686	CD	LYS	A	214	-19.012	-50.268	50.246	1	67.33	C
ATOM	1687	CE	LYS	A	214	-17.994	-51.347	49.881	1	59.1	C
ATOM	1688	NZ	LYS	A	214	-16.612	-50.816	49.894	1	51.27	N
ATOM	1689	N	LEU	A	215	-24.197	-48.193	50.533	1	82.01	N
ATOM	1690	CA	LEU	A	215	-25.169	-47.307	51.184	1	78.93	C
ATOM	1691	C	LEU	A	215	-26.564	-47.941	51.269	1	80.52	C
ATOM	1692	O	LEU	A	215	-27.275	-47.724	52.244	1	78.7	O
ATOM	1693	CB	LEU	A	215	-25.235	-45.967	50.434	1	77.95	C
ATOM	1694	CG	LEU	A	215	-24.022	-45.047	50.658	1	73.89	C
ATOM	1695	CD1	LEU	A	215	-24.132	-43.843	49.729	1	67.04	C
ATOM	1696	CD2	LEU	A	215	-23.941	-44.528	52.092	1	68.55	C
ATOM	1697	N	LEU	A	216	-26.922	-48.768	50.286	1	86.93	N
ATOM	1698	CA	LEU	A	216	-28.16	-49.548	50.28	1	85.57	C
ATOM	1699	C	LEU	A	216	-28.242	-50.599	51.406	1	86.11	C
ATOM	1700	O	LEU	A	216	-29.323	-51.113	51.676	1	82.08	O
ATOM	1701	CB	LEU	A	216	-28.293	-50.203	48.887	1	83.51	C
ATOM	1702	CG	LEU	A	216	-29.501	-49.679	48.091	1	77.88	C
ATOM	1703	CD1	LEU	A	216	-29.237	-49.795	46.593	1	69.88	C
ATOM	1704	CD2	LEU	A	216	-30.761	-50.48	48.399	1	71.88	C
ATOM	1705	N	GLN	A	217	-27.117	-50.94	52.034	1	87.74	N
ATOM	1706	CA	GLN	A	217	-27.1	-51.824	53.204	1	86.46	C
ATOM	1707	C	GLN	A	217	-27.515	-51.088	54.482	1	86.29	C
ATOM	1708	O	GLN	A	217	-28.12	-51.695	55.361	1	81.1	O
ATOM	1709	CB	GLN	A	217	-25.708	-52.457	53.382	1	85.68	C
ATOM	1710	CG	GLN	A	217	-25.328	-53.358	52.202	1	81.57	C
ATOM	1711	CD	GLN	A	217	-23.92	-53.938	52.273	1	76.51	C
ATOM	1712	OE1	GLN	A	217	-23.149	-53.794	53.207	1	69.78	O
ATOM	1713	NE2	GLN	A	217	-23.514	-54.661	51.253	1	67.41	N
ATOM	1714	N	ASP	A	218	-27.208	-49.783	54.544	1	82.94	N
ATOM	1715	CA	ASP	A	218	-27.444	-48.945	55.718	1	81.13	C
ATOM	1716	C	ASP	A	218	-28.698	-48.059	55.579	1	82.27	C
ATOM	1717	O	ASP	A	218	-29.282	-47.644	56.581	1	76.31	O
ATOM	1718	CB	ASP	A	218	-26.194	-48.082	55.968	1	78.1	C
ATOM	1719	CG	ASP	A	218	-24.92	-48.889	56.272	1	73.67	C
ATOM	1720	OD1	ASP	A	218	-25.016	-49.94	56.943	1	67.61	O
ATOM	1721	OD2	ASP	A	218	-23.834	-48.431	55.848	1	68.28	O
ATOM	1722	N	HIS	A	219	-29.128	-47.786	54.354	1	83.72	N
ATOM	1723	CA	HIS	A	219	-30.235	-46.885	54.025	1	82	C
ATOM	1724	C	HIS	A	219	-31.201	-47.501	53.008	1	83.23	C
ATOM	1725	O	HIS	A	219	-30.842	-48.328	52.178	1	79.3	O
ATOM	1726	CB	HIS	A	219	-29.669	-45.562	53.5	1	80.68	C
ATOM	1727	CG	HIS	A	219	-28.854	-44.825	54.528	1	81.11	C
ATOM	1728	ND1	HIS	A	219	-29.345	-44.24	55.665	1	68.54	N
ATOM	1729	CD2	HIS	A	219	-27.496	-44.65	54.539	1	71.64	C
ATOM	1730	CE1	HIS	A	219	-28.309	-43.725	56.348	1	71.9	C
ATOM	1731	NE2	HIS	A	219	-27.162	-43.942	55.695	1	73.81	N
ATOM	1732	N	THR	A	220	-32.461	-47.038	53.03	1	88.54	N
ATOM	1733	CA	THR	A	220	-33.462	-47.492	52.062	1	88.69	C
ATOM	1734	C	THR	A	220	-33.303	-46.78	50.714	1	88.93	C
ATOM	1735	O	THR	A	220	-32.859	-45.633	50.631	1	85.67	O
ATOM	1736	CB	THR	A	220	-34.895	-47.328	52.592	1	86.94	C
ATOM	1737	OG1	THR	A	220	-35.202	-45.981	52.799	1	79.5	O
ATOM	1738	CG2	THR	A	220	-35.134	-48.092	53.895	1	76.41	C
ATOM	1739	N	LYS	A	221	-33.732	-47.436	49.623	1	90.35	N
ATOM	1740	CA	LYS	A	221	-33.709	-46.834	48.28	1	89.46	C
ATOM	1741	C	LYS	A	221	-34.463	-45.497	48.219	1	90.15	C
ATOM	1742	O	LYS	A	221	-34.011	-44.571	47.567	1	87.36	O
ATOM	1743	CB	LYS	A	221	-34.251	-47.847	47.263	1	87.98	C
ATOM	1744	CG	LYS	A	221	-34.074	-47.316	45.837	1	83.19	C
ATOM	1745	CD	LYS	A	221	-34.565	-48.314	44.787	1	77.47	C
ATOM	1746	CE	LYS	A	221	-34.396	-47.631	43.431	1	70.93	C
ATOM	1747	NZ	LYS	A	221	-34.95	-48.439	42.329	1	62.3	N
ATOM	1748	N	THR	A	222	-35.566	-45.393	48.933	1	91.11	N
ATOM	1749	CA	THR	A	222	-36.368	-44.163	49.01	1	90.68	C
ATOM	1750	C	THR	A	222	-35.62	-43.002	49.668	1	90.48	C
ATOM	1751	O	THR	A	222	-35.805	-41.862	49.255	1	87.08	O
ATOM	1752	CB	THR	A	222	-37.677	-44.419	49.777	1	90.17	C
ATOM	1753	OG1	THR	A	222	-37.442	-45.185	50.941	1	80.35	O
ATOM	1754	CG2	THR	A	222	-38.663	-45.225	48.935	1	76.96	C
ATOM	1755	N	GLU	A	223	-34.75	-43.271	50.644	1	86.82	N
ATOM	1756	CA	GLU	A	223	-33.898	-42.246	51.258	1	85.76	C
ATOM	1757	C	GLU	A	223	-32.794	-41.792	50.298	1	85.56	C
ATOM	1758	O	GLU	A	223	-32.574	-40.591	50.147	1	82.74	O
ATOM	1759	CB	GLU	A	223	-33.279	-42.781	52.557	1	84.35	C
ATOM	1760	CG	GLU	A	223	-34.306	-42.919	53.688	1	77.72	C
ATOM	1761	CD	GLU	A	223	-33.81	-43.798	54.846	1	77.84	C
ATOM	1762	OE1	GLU	A	223	-34.262	-43.577	55.993	1	69.38	O
ATOM	1763	OE2	GLU	A	223	-33.058	-44.759	54.556	1	70.6	O
ATOM	1764	N	LEU	A	224	-32.163	-42.731	49.587	1	87.44	N
ATOM	1765	CA	LEU	A	224	-31.145	-42.394	48.584	1	86.54	C
ATOM	1766	C	LEU	A	224	-31.738	-41.598	47.408	1	87.12	C
ATOM	1767	O	LEU	A	224	-31.124	-40.634	46.949	1	84.7	O
ATOM	1768	CB	LEU	A	224	-30.46	-43.679	48.089	1	85.73	C
ATOM	1769	CG	LEU	A	224	-29.681	-44.461	49.169	1	83.8	C
ATOM	1770	CD1	LEU	A	224	-29.055	-45.706	48.551	1	73.9	C
ATOM	1771	CD2	LEU	A	224	-28.556	-43.641	49.796	1	75.84	C
ATOM	1772	N	ASP	A	225	-32.949	-41.947	46.974	1	89.6	N
ATOM	1773	CA	ASP	A	225	-33.681	-41.196	45.949	1	88.37	C
ATOM	1774	C	ASP	A	225	-34.067	-39.79	46.455	1	87.92	C
ATOM	1775	O	ASP	A	225	-33.954	-38.812	45.709	1	84.89	O
ATOM	1776	CB	ASP	A	225	-34.926	-41.991	45.495	1	87.44	C
ATOM	1777	CG	ASP	A	225	-34.643	-43.263	44.665	1	84.76	C
ATOM	1778	OD1	ASP	A	225	-33.563	-43.368	44.056	1	78.24	O
ATOM	1779	OD2	ASP	A	225	-35.549	-44.135	44.583	1	79.15	O
ATOM	1780	N	ALA	A	226	-34.436	-39.646	47.735	1	87.79	N
ATOM	1781	CA	ALA	A	226	-34.702	-38.345	48.354	1	86.44	C
ATOM	1782	C	ALA	A	226	-33.441	-37.471	48.453	1	85.67	C
ATOM	1783	O	ALA	A	226	-33.51	-36.252	48.277	1	81.96	O
ATOM	1784	CB	ALA	A	226	-35.335	-38.556	49.736	1	86.19	C
ATOM	1785	N	TRP	A	227	-32.285	-38.092	48.668	1	85.02	N
ATOM	1786	CA	TRP	A	227	-30.981	-37.429	48.606	1	82.29	C
ATOM	1787	C	TRP	A	227	-30.492	-37.182	47.176	1	82.01	C
ATOM	1788	O	TRP	A	227	-29.411	-36.637	46.985	1	76.68	O
ATOM	1789	CB	TRP	A	227	-29.96	-38.237	49.412	1	81.76	C
ATOM	1790	CG	TRP	A	227	-30.233	-38.374	50.881	1	80.62	C
ATOM	1791	CD1	TRP	A	227	-31.13	-37.678	51.612	1	74.46	C
ATOM	1792	CD2	TRP	A	227	-29.59	-39.285	51.827	1	78.69	C
ATOM	1793	NE1	TRP	A	227	-31.094	-38.089	52.93	1	72	N
ATOM	1794	CE2	TRP	A	227	-30.158	-39.081	53.119	1	75.6	C
ATOM	1795	CE3	TRP	A	227	-28.578	-40.263	51.717	1	73.56	C
ATOM	1796	CZ2	TRP	A	227	-29.748	-39.808	54.244	1	75.64	C
ATOM	1797	CZ3	TRP	A	227	-28.152	-40.991	52.837	1	71.46	C
ATOM	1798	CH2	TRP	A	227	-28.733	-40.771	54.099	1	70.62	C
ATOM	1799	N	LYS	A	228	-31.278	-37.552	46.171	1	82.92	N
ATOM	1800	CA	LYS	A	228	-30.962	-37.438	44.745	1	82.9	C
ATOM	1801	C	LYS	A	228	-29.675	-38.174	44.339	1	85.22	C
ATOM	1802	O	LYS	A	228	-29.001	-37.767	43.396	1	80.57	O
ATOM	1803	CB	LYS	A	228	-30.965	-35.967	44.305	1	79.45	C
ATOM	1804	CG	LYS	A	228	-32.291	-35.235	44.532	1	77.89	C
ATOM	1805	CD	LYS	A	228	-32.156	-33.823	43.955	1	71.91	C
ATOM	1806	CE	LYS	A	228	-33.461	-33.041	44.017	1	67.12	C
ATOM	1807	NZ	LYS	A	228	-33.31	-31.741	43.325	1	57.92	N
ATOM	1808	N	ILE	A	229	-29.332	-39.261	45.015	1	86.96	N
ATOM	1809	CA	ILE	A	229	-28.178	-40.089	44.665	1	87.2	C
ATOM	1810	C	ILE	A	229	-28.589	-41.079	43.575	1	88.61	C
ATOM	1811	O	ILE	A	229	-29.561	-41.813	43.712	1	87.07	O
ATOM	1812	CB	ILE	A	229	-27.56	-40.772	45.898	1	85.76	C
ATOM	1813	CG1	ILE	A	229	-27.188	-39.725	46.978	1	80.73	C
ATOM	1814	CG2	ILE	A	229	-26.309	-41.562	45.477	1	78.34	C
ATOM	1815	CD1	ILE	A	229	-26.63	-40.32	48.273	1	71.08	C
ATOM	1816	N	VAL	A	230	-27.831	-41.104	42.476	1	90.13	N
ATOM	1817	CA	VAL	A	230	-28.099	-41.951	41.311	1	90.71	C
ATOM	1818	C	VAL	A	230	-26.951	-42.934	41.113	1	91.5	C
ATOM	1819	O	VAL	A	230	-25.786	-42.554	41.069	1	89.56	O
ATOM	1820	CB	VAL	A	230	-28.347	-41.102	40.049	1	89.85	C
ATOM	1821	CG1	VAL	A	230	-28.636	-41.974	38.821	1	81.6	C
ATOM	1822	CG2	VAL	A	230	-29.545	-40.163	40.232	1	81.9	C
ATOM	1823	N	ARG	A	231	-27.29	-44.206	40.965	1	91.74	N
ATOM	1824	CA	ARG	A	231	-26.322	-45.282	40.752	1	92.31	C
ATOM	1825	C	ARG	A	231	-25.74	-45.241	39.34	1	92.86	C
ATOM	1826	O	ARG	A	231	-26.486	-45.295	38.367	1	90.65	O
ATOM	1827	CB	ARG	A	231	-27.008	-46.625	41.036	1	90.66	C
ATOM	1828	CG	ARG	A	231	-26.041	-47.813	41.039	1	88.03	C
ATOM	1829	CD	ARG	A	231	-26.811	-49.091	41.373	1	88.09	C
ATOM	1830	NE	ARG	A	231	-25.934	-50.26	41.486	1	83.94	N
ATOM	1831	CZ	ARG	A	231	-25.516	-51.065	40.529	1	83.45	C
ATOM	1832	NH1	ARG	A	231	-25.807	-50.904	39.276	1	73.79	N
ATOM	1833	NH2	ARG	A	231	-24.78	-52.087	40.84	1	76.29	N
ATOM	1834	N	VAL	A	232	-24.411	-45.222	39.213	1	92.47	N
ATOM	1835	CA	VAL	A	232	-23.702	-45.469	37.95	1	92.42	C
ATOM	1836	C	VAL	A	232	-23.67	-46.971	37.674	1	92.79	C
ATOM	1837	O	VAL	A	232	-23.376	-47.766	38.563	1	90.98	O
ATOM	1838	CB	VAL	A	232	-22.288	-44.86	37.978	1	91.55	C
ATOM	1839	CG1	VAL	A	232	-21.472	-45.215	36.729	1	82.52	C
ATOM	1840	CG2	VAL	A	232	-22.374	-43.331	38.045	1	82.45	C
ATOM	1841	N	SER	A	233	-23.963	-47.372	36.439	1	92.97	N
ATOM	1842	CA	SER	A	233	-23.94	-48.781	36.05	1	92.1	C
ATOM	1843	C	SER	A	233	-22.519	-49.35	36.035	1	91.77	C
ATOM	1844	O	SER	A	233	-21.589	-48.743	35.511	1	89.22	O
ATOM	1845	CB	SER	A	233	-24.581	-48.953	34.677	1	91.01	C
ATOM	1846	OG	SER	A	233	-24.624	-50.315	34.306	1	84.58	O
ATOM	1847	N	GLU	A	234	-22.354	-50.572	36.517	1	91.2	N
ATOM	1848	CA	GLU	A	234	-21.093	-51.314	36.457	1	89.97	C
ATOM	1849	C	GLU	A	234	-20.626	-51.603	35.021	1	90.29	C
ATOM	1850	O	GLU	A	234	-19.443	-51.837	34.774	1	86.51	O
ATOM	1851	CB	GLU	A	234	-21.21	-52.616	37.273	1	86.94	C
ATOM	1852	CG	GLU	A	234	-22.157	-53.707	36.723	1	77.1	C
ATOM	1853	CD	GLU	A	234	-23.669	-53.46	36.955	1	75.55	C
ATOM	1854	OE1	GLU	A	234	-24.47	-54.283	36.463	1	66.15	O
ATOM	1855	OE2	GLU	A	234	-24.038	-52.445	37.593	1	66.19	O
ATOM	1856	N	ASN	A	235	-21.541	-51.556	34.051	1	91.56	N
ATOM	1857	CA	ASN	A	235	-21.24	-51.769	32.636	1	91.1	C
ATOM	1858	C	ASN	A	235	-20.727	-50.51	31.926	1	92	C
ATOM	1859	O	ASN	A	235	-20.318	-50.612	30.768	1	88.69	O
ATOM	1860	CB	ASN	A	235	-22.487	-52.327	31.933	1	89.51	C
ATOM	1861	CG	ASN	A	235	-22.926	-53.659	32.498	1	86.97	C
ATOM	1862	OD1	ASN	A	235	-22.148	-54.577	32.694	1	77.95	O
ATOM	1863	ND2	ASN	A	235	-24.203	-53.815	32.751	1	76.66	N
ATOM	1864	N	PHE	A	236	-20.74	-49.336	32.577	1	91.13	N
ATOM	1865	CA	PHE	A	236	-20.25	-48.091	31.994	1	91	C
ATOM	1866	C	PHE	A	236	-18.763	-48.193	31.646	1	91.47	C
ATOM	1867	O	PHE	A	236	-17.941	-48.544	32.496	1	88.88	O
ATOM	1868	CB	PHE	A	236	-20.529	-46.924	32.949	1	90.66	C
ATOM	1869	CG	PHE	A	236	-19.929	-45.604	32.499	1	91.5	C
ATOM	1870	CD1	PHE	A	236	-18.994	-44.936	33.316	1	81.08	C
ATOM	1871	CD2	PHE	A	236	-20.29	-45.045	31.261	1	81.2	C
ATOM	1872	CE1	PHE	A	236	-18.444	-43.712	32.904	1	82.39	C
ATOM	1873	CE2	PHE	A	236	-19.733	-43.824	30.847	1	81.07	C
ATOM	1874	CZ	PHE	A	236	-18.815	-43.151	31.67	1	89.5	C
ATOM	1875	N	ARG	A	237	-18.423	-47.919	30.387	1	92.63	N
ATOM	1876	CA	ARG	A	237	-17.047	-47.891	29.868	1	92.99	C
ATOM	1877	C	ARG	A	237	-16.846	-46.688	28.971	1	94.16	C
ATOM	1878	O	ARG	A	237	-17.794	-46.219	28.348	1	92.35	O
ATOM	1879	CB	ARG	A	237	-16.719	-49.177	29.087	1	91.47	C
ATOM	1880	CG	ARG	A	237	-16.72	-50.453	29.942	1	87.19	C
ATOM	1881	CD	ARG	A	237	-15.632	-50.468	31.016	1	86.53	C
ATOM	1882	NE	ARG	A	237	-15.733	-51.7	31.802	1	81.87	N
ATOM	1883	CZ	ARG	A	237	-16.426	-51.872	32.92	1	77.94	C
ATOM	1884	NH1	ARG	A	237	-17.06	-50.911	33.521	1	67.43	N
ATOM	1885	NH2	ARG	A	237	-16.494	-53.053	33.443	1	71.1	N
ATOM	1886	N	VAL	A	238	-15.604	-46.243	28.873	1	93.37	N
ATOM	1887	CA	VAL	A	238	-15.223	-45.131	28.004	1	93.59	C
ATOM	1888	C	VAL	A	238	-14.147	-45.581	27.02	1	93.63	C
ATOM	1889	O	VAL	A	238	-13.126	-46.152	27.408	1	92.08	O
ATOM	1890	CB	VAL	A	238	-14.802	-43.886	28.806	1	92.74	C
ATOM	1891	CG1	VAL	A	238	-14.64	-42.681	27.872	1	84.9	C
ATOM	1892	CG2	VAL	A	238	-15.855	-43.52	29.861	1	84.79	C
ATOM	1893	N	ILE	A	239	-14.382	-45.325	25.733	1	93.49	N
ATOM	1894	CA	ILE	A	239	-13.399	-45.498	24.663	1	93.98	C
ATOM	1895	C	ILE	A	239	-13.079	-44.115	24.104	1	94.02	C
ATOM	1896	O	ILE	A	239	-13.892	-43.503	23.419	1	92.5	O
ATOM	1897	CB	ILE	A	239	-13.89	-46.481	23.576	1	93.91	C
ATOM	1898	CG1	ILE	A	239	-14.232	-47.864	24.182	1	89.53	C
ATOM	1899	CG2	ILE	A	239	-12.814	-46.616	22.482	1	88.98	C
ATOM	1900	CD1	ILE	A	239	-14.769	-48.892	23.172	1	85.15	C
ATOM	1901	N	ALA	A	240	-11.891	-43.627	24.385	1	93.86	N
ATOM	1902	CA	ALA	A	240	-11.401	-42.373	23.847	1	93.16	C
ATOM	1903	C	ALA	A	240	-10.604	-42.603	22.558	1	93.28	C
ATOM	1904	O	ALA	A	240	-9.802	-43.532	22.475	1	92.19	O
ATOM	1905	CB	ALA	A	240	-10.593	-41.663	24.936	1	92.24	C
ATOM	1906	N	LEU	A	241	-10.811	-41.756	21.559	1	93.03	N
ATOM	1907	CA	LEU	A	241	-10.107	-41.755	20.277	1	92.84	C
ATOM	1908	C	LEU	A	241	-9.357	-40.43	20.121	1	92.43	C
ATOM	1909	O	LEU	A	241	-9.971	-39.367	20.191	1	90.4	O
ATOM	1910	CB	LEU	A	241	-11.102	-41.959	19.118	1	92.33	C
ATOM	1911	CG	LEU	A	241	-12.128	-43.101	19.274	1	92.13	C
ATOM	1912	CD1	LEU	A	241	-13.051	-43.132	18.052	1	84.39	C
ATOM	1913	CD2	LEU	A	241	-11.463	-44.465	19.389	1	85.41	C
ATOM	1914	N	GLY	A	242	-8.049	-40.478	19.894	1	90.84	N
ATOM	1915	CA	GLY	A	242	-7.257	-39.255	19.784	1	90.19	C
ATOM	1916	C	GLY	A	242	-6.009	-39.39	18.919	1	90.96	C
ATOM	1917	O	GLY	A	242	-5.574	-40.492	18.564	1	89.16	O
ATOM	1918	N	LEU	A	243	-5.455	-38.24	18.577	1	89.9	N
ATOM	1919	CA	LEU	A	243	-4.221	-38.1	17.811	1	89.58	C
ATOM	1920	C	LEU	A	243	-3.001	-37.994	18.749	1	88.82	C
ATOM	1921	O	LEU	A	243	-3.104	-37.417	19.833	1	87.02	O
ATOM	1922	CB	LEU	A	243	-4.318	-36.867	16.89	1	89.04	C
ATOM	1923	CG	LEU	A	243	-5.454	-36.908	15.848	1	87.41	C
ATOM	1924	CD1	LEU	A	243	-5.46	-35.603	15.047	1	78.92	C
ATOM	1925	CD2	LEU	A	243	-5.291	-38.061	14.862	1	79.36	C
ATOM	1926	N	PRO	A	244	-1.834	-38.504	18.351	1	86.68	N
ATOM	1927	CA	PRO	A	244	-0.612	-38.298	19.113	1	84.35	C
ATOM	1928	C	PRO	A	244	-0.13	-36.844	18.996	1	84.48	C
ATOM	1929	O	PRO	A	244	0.432	-36.432	17.982	1	81.93	O
ATOM	1930	CB	PRO	A	244	0.39	-39.322	18.561	1	82.01	C
ATOM	1931	CG	PRO	A	244	-0.084	-39.565	17.129	1	79.02	C
ATOM	1932	CD	PRO	A	244	-1.597	-39.372	17.212	1	82.12	C
ATOM	1933	N	VAL	A	245	-0.323	-36.067	20.057	1	82.06	N
ATOM	1934	CA	VAL	A	245	0.235	-34.713	20.217	1	79.22	C
ATOM	1935	C	VAL	A	245	1.577	-34.839	20.957	1	75.59	C
ATOM	1936	O	VAL	A	245	1.61	-35.504	21.994	1	68.88	O
ATOM	1937	CB	VAL	A	245	-0.77	-33.801	20.951	1	77.89	C
ATOM	1938	CG1	VAL	A	245	-0.264	-32.359	21.062	1	71.03	C
ATOM	1939	CG2	VAL	A	245	-2.117	-33.765	20.214	1	70.3	C
ATOM	1940	N	PRO	A	246	2.698	-34.283	20.454	1	76.55	N
ATOM	1941	CA	PRO	A	246	2.815	-33.127	19.567	1	75.46	C
ATOM	1942	C	PRO	A	246	3.013	-33.43	18.065	1	76.68	C
ATOM	1943	O	PRO	A	246	3.27	-32.501	17.311	1	72.62	O
ATOM	1944	CB	PRO	A	246	4.016	-32.359	20.13	1	70.11	C
ATOM	1945	CG	PRO	A	246	4.955	-33.483	20.567	1	65.49	C
ATOM	1946	CD	PRO	A	246	3.982	-34.531	21.106	1	69.01	C
ATOM	1947	N	ARG	A	247	2.912	-34.675	17.6	1	80.97	N
ATOM	1948	CA	ARG	A	247	3.096	-34.991	16.166	1	81.09	C
ATOM	1949	C	ARG	A	247	2.035	-34.335	15.275	1	82.61	C
ATOM	1950	O	ARG	A	247	2.347	-33.887	14.176	1	78.82	O
ATOM	1951	CB	ARG	A	247	3.136	-36.515	15.957	1	78.42	C
ATOM	1952	CG	ARG	A	247	3.329	-36.898	14.472	1	73.08	C
ATOM	1953	CD	ARG	A	247	3.462	-38.41	14.295	1	69.71	C
ATOM	1954	NE	ARG	A	247	3.507	-38.787	12.869	1	62.56	N
ATOM	1955	CZ	ARG	A	247	3.9	-39.94	12.358	1	55.56	C
ATOM	1956	NH1	ARG	A	247	4.333	-40.921	13.101	1	52.21	N
ATOM	1957	NH2	ARG	A	247	3.857	-40.136	11.07	1	50.91	N
ATOM	1958	N	TYR	A	248	0.8	-34.28	15.745	1	82.83	N
ATOM	1959	CA	TYR	A	248	-0.316	-33.617	15.078	1	83.6	C
ATOM	1960	C	TYR	A	248	-0.756	-32.383	15.866	1	83.07	C
ATOM	1961	O	TYR	A	248	-0.449	-32.246	17.053	1	79.88	O
ATOM	1962	CB	TYR	A	248	-1.464	-34.606	14.865	1	84.55	C
ATOM	1963	CG	TYR	A	248	-1.076	-35.825	14.051	1	85.85	C
ATOM	1964	CD1	TYR	A	248	-0.997	-35.753	12.647	1	78.08	C
ATOM	1965	CD2	TYR	A	248	-0.76	-37.026	14.707	1	79.04	C
ATOM	1966	CE1	TYR	A	248	-0.601	-36.879	11.897	1	78.45	C
ATOM	1967	CE2	TYR	A	248	-0.359	-38.157	13.962	1	79.2	C
ATOM	1968	CZ	TYR	A	248	-0.279	-38.082	12.557	1	84.88	C
ATOM	1969	OH	TYR	A	248	0.122	-39.169	11.85	1	83.57	O
ATOM	1970	N	SER	A	249	-1.478	-31.483	15.206	1	84.19	N
ATOM	1971	CA	SER	A	249	-2.017	-30.285	15.849	1	83.27	C
ATOM	1972	C	SER	A	249	-3.116	-30.645	16.851	1	83.79	C
ATOM	1973	O	SER	A	249	-4.059	-31.354	16.503	1	79.17	O
ATOM	1974	CB	SER	A	249	-2.57	-29.325	14.79	1	79.6	C
ATOM	1975	OG	SER	A	249	-3.483	-29.987	13.941	1	68.54	O
ATOM	1976	N	GLY	A	250	-3.024	-30.108	18.061	1	82.96	N
ATOM	1977	CA	GLY	A	250	-4.027	-30.296	19.1	1	82.76	C
ATOM	1978	C	GLY	A	250	-3.506	-29.943	20.489	1	83.05	C
ATOM	1979	O	GLY	A	250	-2.323	-29.651	20.667	1	79.53	O
ATOM	1980	N	ASN	A	251	-4.396	-29.989	21.49	1	81.22	N
ATOM	1981	CA	ASN	A	251	-4.039	-29.775	22.887	1	79.57	C
ATOM	1982	C	ASN	A	251	-3.462	-31.072	23.488	1	80.08	C
ATOM	1983	O	ASN	A	251	-4.07	-32.134	23.343	1	77.11	O
ATOM	1984	CB	ASN	A	251	-5.273	-29.268	23.649	1	76.95	C
ATOM	1985	CG	ASN	A	251	-5.729	-27.897	23.168	1	73.27	C
ATOM	1986	OD1	ASN	A	251	-4.924	-27.013	22.889	1	66.29	O
ATOM	1987	ND2	ASN	A	251	-7.019	-27.682	23.065	1	64.86	N
ATOM	1988	N	PRO	A	252	-2.322	-31.031	24.169	1	76.14	N
ATOM	1989	CA	PRO	A	252	-1.827	-32.205	24.878	1	74.72	C
ATOM	1990	C	PRO	A	252	-2.781	-32.575	26.02	1	74.7	C
ATOM	1991	O	PRO	A	252	-3.328	-31.7	26.695	1	71.63	O
ATOM	1992	CB	PRO	A	252	-0.427	-31.832	25.371	1	72.09	C
ATOM	1993	CG	PRO	A	252	-0.502	-30.309	25.509	1	68.18	C
ATOM	1994	CD	PRO	A	252	-1.454	-29.886	24.396	1	70.84	C
ATOM	1995	N	LEU	A	253	-2.967	-33.866	26.24	1	76.68	N
ATOM	1996	CA	LEU	A	253	-3.791	-34.376	27.335	1	75.98	C
ATOM	1997	C	LEU	A	253	-3.14	-34.086	28.689	1	75.64	C
ATOM	1998	O	LEU	A	253	-1.956	-34.365	28.887	1	70.76	O
[truncated: 12,969 more rows]
